# Supplementary material for: Optimizing learning outcomes in physical education: A comprehensive systematic review of hybrid pedagogical models integrated with the Sport Education Model
Source: PLoS One. 2024 Dec 4;19(12):e0311957. doi: 10.1371/journal.pone.0311957 (PMC11616820; doi:10.1371/journal.pone.0311957)
Supplement: S1 File — (XLS) [file pone.0311957.s003.xls]

## Sheet: savedrecs
Inclusion (I)/exclusion (E)	Reason of Inclusion/exclusion	Name of extractors and date of data extraction	Authors	Article Title
E	No learning outcome	J.Z. and M.A.; December 3, 2024	Ward JK, Hastie PA, Wadsworth DD, Foote S, Brock SJ, Hollett N	A Sport Education Fitness Season's Impact on Students' Fitness Levels, Knowledge, and In-Class Physical Activity. Res Q Exerc Sport. 2017 Sep;88(3):346-351. doi: 10.1080/02701367.2017.1321100. Epub 2017 May 19. PMID: 28524725.
E	Not relevant	J.Z. and M.A.; December 3, 2024	MacPhail A, Gorely T, Kirk D, Kinchin G.	Children's experiences of fun and enjoyment during a season of sport education.
E	Not relevant	J.Z. and M.A.; December 3, 2024	Calderón A.; De Ojeda D.M.; Valverde J.J.; Méndez-Giménez A.	"Now we help ourselves more": Team-teaching and social classroom climate. Experience with Sport Education; ["Ahora nos ayudamos mas": Docencia compartida y clima social de aula. Experiencia con el modelo de Educación Deportiva]
E	Not relevant	J.Z. and M.A.; December 3, 2024	Jayantilal, K; O'Leary, N	(Reinforcing) factors influencing a physical education teacher's use of the direct instruction model teaching games
E	Not relevant	J.Z. and M.A.; December 3, 2024	SueSee, B; Pill, S; Davies, M; Williams, J	?Getting the Tip of the Pen on the Paper?: How the Spectrum of Teaching Styles Narrows the Gap Between the Hope and the Happening
E	Not relevant	J.Z. and M.A.; December 3, 2024	Guadalupe, T; Curtner-Smith, MD	?It?s nice to have choices:' influence of purposefully negotiating the curriculum on the students in one mixed-gender middle school class and their teacher
E	Not in English	J.Z. and M.A.; December 3, 2024	Llanos Muñoz, Rubén ; Leo Marcos, Francisco Miguel ; López Gajardo, Miguel Ángel ; Cano Cañada, Enrique ; Oliva, David Sánchez	¿Puede el Modelo de Educación Deportiva favorecer la igualdad de género, los procesos motivacionales y la implicación del alumnado en Educación Física?
E	Not relevant	J.Z. and M.A.; December 3, 2024	Mooney A.; Hickey C.	‘(Dis)empowered by what we see … ’: exploring the use of video-stimulated reflection in physical education pedagogy and practice
E	Not relevant	J.Z. and M.A.; December 3, 2024	Hollett N.; Brock S.J.; Cosgrove B.; Grimes J.R.; Hastie P.; Wadsworth D.	‘Involve me, and I learn’: Effects of social status on students’ physical activity, skill, and knowledge during group work
E	Not relevant	J.Z. and M.A.; December 3, 2024	Deenihan, J.T. ; McPhail, Ann ; Young, Ann-Marie	‘Living the curriculum’: Integrating sport education into a Physical Education Teacher Education programme.
E	Not relevant	J.Z. and M.A.; December 3, 2024	Luguetti C.; Goodyear V.A.; André M.H.	‘That is like a 24 hours-day tournament!’: using social media to further an authentic sport experience within sport education
E	Not relevant	J.Z. and M.A.; December 3, 2024	Allen J.; Quarmby T.; Dillon M.	‘To a certain extent it is a business decision’: exploring external providers’ perspectives of delivering outsourced primary school physical education
E	Not relevant	J.Z. and M.A.; December 3, 2024	Bjørke L.; Standal Ø.F.; Mordal Moen K.	‘While we may lead a horse to water we cannot make him drink’: three physical education teachers’ professional growth through and beyond a prolonged participatory action research project
E	Not relevant	J.Z. and M.A.; December 3, 2024	Hastie P.A.; Curtner-Smith M.D.; Kinchin G.D.; Wallhead T.L.	“Beyond My Wildest Dreams”: The Reach and Impact of Sport Education
E	Not relevant	J.Z. and M.A.; December 3, 2024	O’Reilly M.; Wiltshire G.; Kiyimba N.; Harrington D.	“Is Everybody Comfortable?”#xd; Thinking Through Co-design Approaches to Better Support Girls’ Physical Activity in Schools
E	Not relevant	J.Z. and M.A.; December 3, 2024	Curtner-Smith M.D.; Kinchin G.D.; Hastie P.A.; Brunsdon J.J.; Sinelnikov O.A.	“It's a lot less hassle and a lot more fun”: Factors that sustain teachers' enthusiasm for and ability to deliver sport education
E	Not relevant	J.Z. and M.A.; December 3, 2024	Farias C.; Wallhead T.; Mesquita I.	“The Project Changed My Life”: Sport Education’s Transformative Potential on Student Physical Literacy
E	Not relevant	J.Z. and M.A.; December 3, 2024	Gissel N.	100 years of sports science in Germany—and where does sports education stand?; [100 Jahre Sportwissenschaft in Deutschland – und wo steht die Sportpädagogik?]
E	Not relevant	J.Z. and M.A.; December 3, 2024	Obvintsev A.A.	105 years on guard of the homeland!
E	Not relevant	J.Z. and M.A.; December 3, 2024	Venediktov I.N.; Ponomarev G.N.	70 years: From physical education faculty to institute of physical culture and sport
E	No learning outcome	J.Z. and M.A.; December 3, 2024	Gerdin G.	A ‘culture of everyone doing it’ and ‘playing games’ – discourses of pleasure in boys’ physical education
E	Not relevant	J.Z. and M.A.; December 3, 2024	Pereira J.; Hastie P.; Araújo R.; Farias C.; Rolim R.; Mesquita I.	A comparative study of students’ track and field technical performance in sport education and in a direct instruction approach
E	No learning outcome	J.Z. and M.A.; December 3, 2024	Coşkun Y.	A comparative study on university students' rational and experiential thinking styles in terms of faculty, class level and gender variables
E	Not relevant	J.Z. and M.A.; December 3, 2024	Rocamora, Irene ; Casey, Ashley ; González-Víllora, Sixto ; Arias-Palencia, Natalia María	A Comparison of Motivation and Physical Activity Levels Between a Sport Education Season and a Hybrid Sport Education and Cooperative Learning Season.
E	Not relevant	J.Z. and M.A.; December 3, 2024	Browne T.B.J.; Carlson T.B.; Hastie P.A.	A Comparison of Rugby Seasons Presented in Traditional and Sport Education Formats
I	Meet all inclusion criteria	J.Z. and M.A.; December 3, 2024	Pan, YH; Huang, CH; Hsu, WT	A comparison of the learning effects between TGfU-SE and TGfU on learning motivation, sport enjoyment, responsibility, and game performance in physical education
E	Not relevant	J.Z. and M.A.; December 3, 2024	Fernández-Balboa, JM	A contrasting analysis of the neo-liberal and socio-critical structural strategies in health and physical education: reflections on the emancipatory agenda within and beyond the limits of HPE
E	No learning outcome	J.Z. and M.A.; December 3, 2024	Hao Q.; Choi W.J.; Meng J.	A data mining-based analysis of cognitive intervention for college students’ sports health using Apriori algorithm
E	Not relevant	J.Z. and M.A.; December 3, 2024	Pill, S; Penney, D; Williams, J; Cruickshank, V; Hyndman, B	A Figurational Perspective on the Influence of the Sport Education Model in Australia
E	Review,meta-analysis, conference paper,book, book chapter,master's or doctoral thesis	J.Z. and M.A.; December 3, 2024	Chen A.; Sun H.	A great leap of faith: Editorial for JSHS special issue onphysicalliteracy
E	Not relevant	J.Z. and M.A.; December 3, 2024	Prabuwono A.S.; Maula I.; Usino W.; Bramantoro A.	A hybrid background subtraction and Artificial Neural Networks for movement recognition in memorizing Quran
I	Meet all inclusion criteria	J.Z. and M.A.; December 3, 2024	Gil-Arias A.; Diloy-Peña S.; Sevil-Serrano J.; García-González L.; Abós Á.	A hybrid tgfu/se volleyball teaching unit for enhancing motivation in physical education: A mixed-method approach
E	Not relevant	J.Z. and M.A.; December 3, 2024	Wahl-Alexander Z.; Sinelnikov O.; Curtner-Smith M.	A longitudinal analysis of students’ autobiographical memories of participation in multiple Sport Education seasons
E	Not relevant	J.Z. and M.A.; December 3, 2024	Brown, SE; Macdonald, D	A lost opportunity? Vocational education in physical education
E	Review,meta-analysis, conference paper,book, book chapter,master's or doctoral thesis	J.Z. and M.A.; December 3, 2024	Casey, A; Kirk, D	A meso practice architectures perspective of four pedagogical models
E	Not relevant	J.Z. and M.A.; December 3, 2024	Sinelnikov, OA; Hastie, P	A motivational analysis of a season of Sport Education
E	Not relevant	J.Z. and M.A.; December 3, 2024	da Silva RMR, Farias CFG, Ramos AGA, Mesquita IMR.	A Novice Teacher as Facilitator of Learning During a Hybrid Sport Education/Step-Game Approach Volleyball Season.
E	Not relevant	J.Z. and M.A.; December 3, 2024	Deenihan J.T.; MacPhail A.	A preservice teacher's delivery of sport education: Influences, difficulties and continued use
E	No learning outcome	J.Z. and M.A.; December 3, 2024	Garn A.C.; Cothran D.J.; Jenkins J.M.	A qualitative analysis of individual interest in middle school physical education: Perspectives of early-adolescents
E	Not relevant	J.Z. and M.A.; December 3, 2024	Cronin, L; Greenfield, R; Maher, A	A Qualitative Investigation of Teachers' Experiences of Life Skills Development in Physical Education
I	Meet all inclusion criteria	J.Z. and M.A.; December 3, 2024	Quiñonero-Martínez, A.L., Cifo-Izquierdo, M.I., Sánchez-Alcaraz Martínez, B.J., & Gómez-Mármol, A	Effect of the Hybridization of Social and Personal Responsibility Model and Sport Education Model on Physical Fitness Status and Physical Activity Practice
E	Review,meta-analysis, conference paper,book, book chapter,master's or doctoral thesis	J.Z. and M.A.; December 3, 2024	Hastie P.A.; de Ojeda D.M.; Calderón A.	A review of research on sport education: 2004 to the present
E	Not relevant	J.Z. and M.A.; December 3, 2024	Lefteratos, Chrysostomos ; Tsangaridou, Niki	A Review of Research Studies for two Alternative Models in Physical Education: Sport Education and Teaching Games for Understanding.
E	Not relevant	J.Z. and M.A.; December 3, 2024	Vors, O; Girard, A; Gal-Petitfaux, N; Lenzen, B; Mascret, N; Mouchet, A; Turcotte, S; Potdevin, F	A review of the penetration of Francophone research on intervention in physical education and sport in Anglophone journals since 2010
E	Not relevant	J.Z. and M.A.; December 3, 2024	Dyson, B; Howley, D; Wright, PM	A scoping review critically examining research connecting social and emotional learning with three model-based practices in physical education: Have we been doing this all along?
E	No learning outcome	J.Z. and M.A.; December 3, 2024	Perlman, D; Karp, GG	A self-determined perspective of the Sport Education Model
E	Not relevant	J.Z. and M.A.; December 3, 2024	Kim H.-D.	A socio-historical consideration of collegiate physical education in modern Korean history
E	No learning outcome	J.Z. and M.A.; December 3, 2024	Pill, Shane	A teachers' perceptions of the Sport Education model as an alternative for upper primary school physical education.
E	No learning outcome	J.Z. and M.A.; December 3, 2024	Wallhead, TL; Hastie, PA; Harvey, S; Pill, S	Academics' perspectives on the future of sport education
E	No learning outcome	J.Z. and M.A.; December 3, 2024	Taran L.; Okun D.; Grynova T.	Activities of the State Institute of Physical Culture of Ukraine and the Ukrainian Research Institute of Physical Culture in the 30-40 of the XX century
E	Not relevant	J.Z. and M.A.; December 3, 2024	Moura, A; Graça, A; MachPhail, A; Batista, P	Aligning the principles of assessment for learning to learning in physical education: A review of literature
E	Not relevant	J.Z. and M.A.; December 3, 2024	Perlman D.	An examination of amotivated students within the sport education model
E	No learning outcome	J.Z. and M.A.; December 3, 2024	Gacar A.	An examination of the thinking styles of undergraduates who study at universities that provide sports training
E	Not relevant	J.Z. and M.A.; December 3, 2024	Yu H.; Kulinna P.H.; Lorenz K.A.	An Integration of Mobile Applications into Physical Education Programs
E	Not relevant	J.Z. and M.A.; December 3, 2024	Ward, P	An introduction to the Saber-Tooth Project
I	Meet all inclusion criteria	J.Z. and M.A.; December 3, 2024	Da Silva, R.M.R.R., Farias, C.F.G.G., Ramos, A.G.A.A., & Mesquita, I.M.R.R.	A Novice Teac-her as Facilitator of Learning During a Hybrid Sport Education/Step-Game Approach Volleyball Seaso-n
E	Review,meta-analysis, conference paper,book, book chapter,master's or doctoral thesis	J.Z. and M.A.; December 3, 2024	Wangming C.	Analysis and Application: Sports Education Information Management under the Background of Big data
E	Review,meta-analysis, conference paper,book, book chapter,master's or doctoral thesis	J.Z. and M.A.; December 3, 2024	Farias R.; Ribeiro R.M.N.; Paranhos H.; de Souza Bezerra I.; Pimentel R.	Analysis and Recovery Proposal for Erosion Process Located in the City of Planaltina-GO
E	Not relevant	J.Z. and M.A.; December 3, 2024	Burgueño, R; Macarro-Moreno, J; Sánchez-Gallardo, I; Lirola, MJ; Medina-Casaubón, J	Analysis of Motivational Profiles on Sportspersonship Orientations in Secondary School Physical Education Students: A Self-Determination Theory-Based Perspective
E	Not relevant	J.Z. and M.A.; December 3, 2024	Fang P.	Analysis of Practical Training Characteristics and Teaching System Reform Path of College Physical Education Curriculum Based on Deep Learning
E	Review,meta-analysis, conference paper,book, book chapter,master's or doctoral thesis	J.Z. and M.A.; December 3, 2024	Zhang J.	Application of Big Data in Comprehensive Management and Service of Sports Training System Under the Background of Informatization
E	Review,meta-analysis, conference paper,book, book chapter,master's or doctoral thesis	J.Z. and M.A.; December 3, 2024	Aleksina A.; Kazakova O.; Aleksin A.	Application of digital solutions in the physical culture and sports industry as an element of sustainable regional development
E	Review,meta-analysis, conference paper,book, book chapter,master's or doctoral thesis	J.Z. and M.A.; December 3, 2024	Zhang L.L.; Wang D.Z.	Application of multimedia technology in the teaching of basketball
E	Review,meta-analysis, conference paper,book, book chapter,master's or doctoral thesis	J.Z. and M.A.; December 3, 2024	Meeteer W., II; Housner L.; Bulger S.; Hawkins A.; Wiegand R.	APPLYING SPORT EDUCATION IN UNIVERSITY BASIC INSTRUCTION COURSES
E	Not relevant	J.Z. and M.A.; December 3, 2024	Graves, Michael A. ; Townsend, J. Scott	Applying the Sport Education Curriculum Model to Dance.
E	Not relevant	J.Z. and M.A.; December 3, 2024	Iglesias, D; Fernandez-Rio, J	Are women equally represented in high-quality physical education research? Evidence from 2000 to 2020
E	Review,meta-analysis, conference paper,book, book chapter,master's or doctoral thesis	J.Z. and M.A.; December 3, 2024	Liu X.	Artificial intelligence and modern sports education technology
E	Not relevant	J.Z. and M.A.; December 3, 2024	Arslan, Y	Assessment preferences of sport science students
E	No learning outcome	J.Z. and M.A.; December 3, 2024	Bendíková, E; Nemcek, D	Attitudes and Preferences of Children Living in Orphanage Towards Physical Education Lessons
E	Not relevant	J.Z. and M.A.; December 3, 2024	Santurio, JIM; Fernández-Río, J	Attitudes towards violence and student's important role in the physical education class
E	No learning outcome	J.Z. and M.A.; December 3, 2024	Alexander, K. ; Luckman, J.	Australian teachers' perceptions and uses of the sport education curriculum model.
I	Meet all inclusion criteria	J.Z. and M.A.; December 3, 2024	Gil-Arias, Alexander ; Claver, Fernando ; Práxedes, Alba ; Villar, Fernando Del ; Harvey, Stephen	Autonomy support, motivational climate, enjoyment and perceived competence in physical education: Impact of a hybrid teaching games for understanding/sport education unit.
E	No learning outcome	J.Z. and M.A.; December 3, 2024	de Almeida, EM; Arantes, LC	BASIC PSYCHOLOGICAL NEEDS AND PHYSICAL EDUCATION CLASSES: THE POTENTIALS OF THE SPORT EDUCATION MODEL
E	Review,meta-analysis, conference paper,book, book chapter,master's or doctoral thesis	J.Z. and M.A.; December 3, 2024	Fasold F.; Gehrer A.; Klatt S.	Beach Handball for Beginners: History, Organization, Rules and Gameplay
E	Not relevant	J.Z. and M.A.; December 3, 2024	Belyaev S.N.; Belyaeva V.V.; Tikhonova J.I.	Benefits of competition organising and refereeing ser vice basics course in academic physical education and sports curricula
E	No learning outcome	J.Z. and M.A.; December 3, 2024	Smith, D.L.	Biofeedback plus physical education gives a new world of sport education.
E	Review,meta-analysis, conference paper,book, book chapter,master's or doctoral thesis	J.Z. and M.A.; December 3, 2024	Zwaan S.G.; Barakova E.I.	Boxing against drones: Drones in sports education
I	Meet all inclusion criteria	J.Z. and M.A.; December 3, 2024	García-González, L; Abós, A; Diloy-Peña, S; Gil-Arias, A; Sevil-Serrano, J	Can a Hybrid Sport Education/Teaching Games for Understanding Volleyball Unit Be More Effective in Less Motivated Students? An Examination into a Set of Motivation-Related Variables
E	No learning outcome	J.Z. and M.A.; December 3, 2024	Gubby, L	Can korfball facilitate mixed-PE in the UK? The perspectives of junior korfball players
E	Full article not accessible	J.Z. and M.A.; December 3, 2024	Morales-Ortiz, E; Burgueño, R; Cueto-Martín, B; Macarro-Moreno, J; Medina-Casaubón, J	CAN SPORT EDUCATION IMPROVE ATTITUDES TOWARDS SECONDARY PHYSICAL EDUCATION?
E	No learning outcome	J.Z. and M.A.; December 3, 2024	Ennis, CD	Canaries in the coal mine: Responding to disengaged students using theme-based curricula
E	No learning outcome	J.Z. and M.A.; December 3, 2024	Braga, L; Liversedge, P	Challenges and Facilitators to the Implementation of a Sport Education Season: The Voices of Teacher Candidates
E	Not relevant	J.Z. and M.A.; December 3, 2024	Silva, R; Farias, C; Mesquita, I	Challenges faced by preservice and novice teachers in implementing student-centred models: A systematic review
E	No learning outcome	J.Z. and M.A.; December 3, 2024	Elena B.	Changes in the posture of students due to equipment-aided exercise programs that are applied in physical and sport education
E	Not relevant	J.Z. and M.A.; December 3, 2024	Richards, KAR; Templin, TJ	Chapter 3: Recruitment and Retention in PETE: Foundations in Occupational Socialization Theory
E	No learning outcome	J.Z. and M.A.; December 3, 2024	Hou X.; Xu L.	Cheerleading humanities education value analysis under analytic hierarchy process
E	Not relevant	J.Z. and M.A.; December 3, 2024	Irmansyah J.; Lumintuarso R.; Sugiyanto F.X.; Sukoco P.	Children’s social skills through traditional sport games in primary schools; [Keterampilan sosial anak melalui permainan olahraga tradisional di sekolah dasar]
E	Not relevant	J.Z. and M.A.; December 3, 2024	Burgueño R.; Cueto-Martín B.; Morales-Ortiz E.; Da Costa Silva P.C.; Medina-Casaubón J.	Clarifying the influence of sport education on basic psychological need satisfaction in high school students
E	No learning outcome	J.Z. and M.A.; December 3, 2024	Abdaun A.K.; Al-Saadi A.; Mohammed H.S.	Classroom control patterns and its relation to the five major factors of the personality of sports education teachers in babil governorate
E	No learning outcome	J.Z. and M.A.; December 3, 2024	Bernstein, E; Herman, A	Code-Switching and Competition: An Examination of a Situational Response
E	No learning outcome	J.Z. and M.A.; December 3, 2024	Kang, BJ; Baek, JH; Kim, M	Collegiate Students' Experiences and Changes in Sport Education Curriculum Model
E	Not in English	J.Z. and M.A.; December 3, 2024	Ochoa-Martínez P.Y.; Hall-López J.A.; Díaz D.A.P.; Meza E.I.A.; Galaviz U.Z.	Comparative analysis of the degree of motor development in kindergarten boys and girls; [Análisis comparativo del grado de desarrollo de la coordinación motriz en niños y niñas de educación preescolar]
E	No learning outcome	J.Z. and M.A.; December 3, 2024	Wahl-Alexander Z, Morehead CA.	Comparing Campers' Physical Activity Levels Between Sport Education And Traditional Instruction in a Residential Summer Camp.
E	No learning outcome	J.Z. and M.A.; December 3, 2024	Alcalá, DH; Río, JF; Calvo, GG; Pueyo, AP	Comparing effects of a TPSR training program on prospective physical education teachers' social goals, discipline and autonomy strategies in Spain, Chile and Costa Rica
E	No learning outcome	J.Z. and M.A.; December 3, 2024	Manzano-Sánchez, D	Comparing Traditional Teaching and the Personal and Social Responsibility Model: Development of Values in Secondary Education Students
E	No learning outcome	J.Z. and M.A.; December 3, 2024	Raiola G.	Comparison of exercise and sport sciences epistemology between european research council structure panel and Italian academic system
E	No learning outcome	J.Z. and M.A.; December 3, 2024	Zubiaur M.; Zitouni A.; Del Horno S.	Comparison of Sports Habits and Attitudes in University Students of Physical and Sports Education of Mostaganem (Algeria) and Physical Activity and Sport Sciences of León (Spain)
E	No learning outcome	J.Z. and M.A.; December 3, 2024	Zagrevskaya A.I.	Competency of future expert resulted from sports education of university students
E	No learning outcome	J.Z. and M.A.; December 3, 2024	Schwamberger, Benjamin ; Sinelnikov, Oleg	Connecting Physical Education to Out-of-school Physical Activity through Sport Education.
E	Review,meta-analysis, conference paper,book, book chapter,master's or doctoral thesis	J.Z. and M.A.; December 3, 2024	Feng S.; Li N.; Zhu Q.	Construction and teaching practice of tennis mooc course in colleges and universities
E	Not relevant	J.Z. and M.A.; December 3, 2024	Jia J.	Construction of track and field education in Colleges and universities based on new curriculum reform
E	Not in English	J.Z. and M.A.; December 3, 2024	Fernández-Rio, J; Méndez-Giménez, A	Cooperative learning: Pedagogical Model for Physical Education
E	Not relevant	J.Z. and M.A.; December 3, 2024	McEntyre, K; Baxter, D; Richards, KAR	Coordinating Effective Field Experiences: RECOMMENDATIONS for Cooperating Teachers
E	Review,meta-analysis, conference paper,book, book chapter,master's or doctoral thesis	J.Z. and M.A.; December 3, 2024	Gard M.; Hickey-Moody A.; Enright E.	Corrigendum to: Youth culture, physical education and the question of relevance: after 20 years, a reply to Tinning and Fitzclarence [Sport, Education and Society, 18, 1, (2013), 97-114]
I	Meet all inclusion criteria	J.Z. and M.A.; December 3, 2024	López-Lemus I, Del Villar F, Rodríguez-Gutiérrez A, González-Silva J, Moreno A.	Could the Hybridization of the SE/TGfU Pedagogical Models Be an Alternative for Learning Sports and Promoting Health?
E	Review,meta-analysis, conference paper,book, book chapter,master's or doctoral thesis	J.Z. and M.A.; December 3, 2024	Li N.	Countermeasures for Promoting the Development of Sports Economy by Physical Education in Colleges and Universities Based on Big Data Analysis
E	No learning outcome	J.Z. and M.A.; December 3, 2024	Simon, M; Boyd, K	Cracks in the narrative: Black and Latinx pre-service PE teachers in predominantly white PETE programs
E	No learning outcome	J.Z. and M.A.; December 3, 2024	Ennis, CD	Creating a culturally relevant curriculum for disengaged girls
E	No learning outcome	J.Z. and M.A.; December 3, 2024	Tindall, D	Creating disability awareness through sport: exploring the participation, attitudes and perceptions of post-primary female students in Ireland
E	No learning outcome	J.Z. and M.A.; December 3, 2024	Karakaya Y.E.; Bingölbali A.; Şahin A.	Cultural capital competencies of teachers in sports education: A mixed-method study
E	No learning outcome	J.Z. and M.A.; December 3, 2024	Meng Y.	Curve fitting factor analysis-based school sports and educational system reformation research
E	No learning outcome	J.Z. and M.A.; December 3, 2024	Amade-Escot, C	Daryl Siedentop's Legacy and the French Didactique Tradition: Influences and Convergences
E	No learning outcome	J.Z. and M.A.; December 3, 2024	Silva B.S.; De Souza A.C.F.; Martins M.Z.	Desafiando o abismo tradicional: uma aproximação entre práticas inovadoras e o modelo de educação esportiva no âmbito da educação física escolar
E	No learning outcome	J.Z. and M.A.; December 3, 2024	Kong F.; Wang Y.	Design of computer interactive system for sports training based on artificial intelligence and improved support vector
E	No learning outcome	J.Z. and M.A.; December 3, 2024	Uria-Valle P.; Gil-Arias A.	Design, apply and evaluation of hybrid units in Physical Education: A study based on self-determination theory; [Diseño, aplicación y evaluación de unidades híbridas en Educación Física: un estudio basado en la teoría de la autodeterminación]
E	Not relevant	J.Z. and M.A.; December 3, 2024	Berisha, M	Determination of flexibility and mobility levels for female physical education students and motor asymmetry analysis
E	Not relevant	J.Z. and M.A.; December 3, 2024	Slade, DG; Martin, AJ; Watson, G	Developing a game and learning-centred flexible teaching model for transforming play
E	Not relevant	J.Z. and M.A.; December 3, 2024	Rico-González M.	Developing Emotional Intelligence through Physical Education: A Systematic Review
E	Review,meta-analysis, conference paper,book, book chapter,master's or doctoral thesis	J.Z. and M.A.; December 3, 2024	Moustakas L.; Papageorgiou E.; Petry K.	Developing intercultural sport educators in Europe: Opportunities, challenges, and future directions
E	No learning outcome	J.Z. and M.A.; December 3, 2024	Domínguez, BN; Nogales, JAC; Robles, MTA; Guerra, FJGF	Developing respect in sports training: a systematic review
E	No learning outcome	J.Z. and M.A.; December 3, 2024	Burgueño, R; Calderón, A; Sinelnikov, O; Medina-Casaubón, J	Development and Initial Validation of the Sport Education Scale
E	No learning outcome	J.Z. and M.A.; December 3, 2024	Stotskaya E.S.; Ulzhekova N.T.; Nalobina A.N.	DEVELOPMENT FACTORS OF THE SYSTEM OF ADDITIONAL SPORTS EDUCATION FOR CHILDREN WITH SPECIAL EDUCATIONAL NEEDS IN THE REPUBLIC OF KAZAKHSTAN
E	No learning outcome	J.Z. and M.A.; December 3, 2024	Boržíková I.; Chovanová E.; Majherová M.; Kandráč R.	Development of basic motor competencies among standard population during the prepubertal period
E	No learning outcome	J.Z. and M.A.; December 3, 2024	Todd L.E.; Peter H.A.	Development of game performance by novice learners participating in a sport education physical education unit
E	No learning outcome	J.Z. and M.A.; December 3, 2024	Marheni E.; Purnomo E.; Okilanda A.; Oktavianus I.; Hambali B.; Burstiando R.; Cahyani F.I.; Jermaina N.	Development of mental education through sports to enhance adolescent personal resilience
E	No learning outcome	J.Z. and M.A.; December 3, 2024	Sofo, S; Curtner-Smith, MD	Development of preservice teachers' value orientations during a secondary methods course and early field experience
E	Not relevant	J.Z. and M.A.; December 3, 2024	Kao, CC	Development of Team Cohesion and Sustained Collaboration Skills with the Sport Education Model
E	Not relevant	J.Z. and M.A.; December 3, 2024	Kao C.-C.	Development of team cohesion and sustained collaboration skills with the sport education model
E	Review,meta-analysis, conference paper,book, book chapter,master's or doctoral thesis	J.Z. and M.A.; December 3, 2024	Li J.	Development Trend of the Integration of Artificial Intelligence and Sports Industry
E	Not relevant	J.Z. and M.A.; December 3, 2024	Bolgov V.N.; Abashev A.R.	Diagnostic testing of student’s physical condition as a motive for the sports activity
E	Review,meta-analysis, conference paper,book, book chapter,master's or doctoral thesis	J.Z. and M.A.; December 3, 2024	Li Q.; Li B.	Dialysis from multi-dimensional environment aspect on physical education professional development
E	Not relevant	J.Z. and M.A.; December 3, 2024	Kafedžić E.; Maleč D.; Nikšić E.	Differences between male and female secondary school students in assessing their physical and health education teachers’ competences
E	Not relevant	J.Z. and M.A.; December 3, 2024	Bessa C.; Hastie P.; Rosado A.; Mesquita I.	Differences between sport education and traditional teaching in developing students’ engagement and responsibility
E	No learning outcome	J.Z. and M.A.; December 3, 2024	Petrov P.K.	DIGITAL PROGRESS TRENDS IN NATIONAL PHYSICAL EDUCATION AND SPORTS SECTOR
E	No learning outcome	J.Z. and M.A.; December 3, 2024	Nur, L; Hong, F; Al Ardha, MA; Burhaein, E; Malik, AA	Direct Instruction with Task Sheet-Based Learning Model: An Alternative Approach to Encourage Learning Motivation during the Covid-19 Crisis
E	No learning outcome	J.Z. and M.A.; December 3, 2024	Abellán J.; Segovia Y.; Gutiérrez D.; García-López L.M.	Disability awareness through an integrated program of sport education and service-learning; [Sensibilización hacia la discapacidad a través de un programa integrado de Educación Deportiva y Aprendizaje-Servicio]
E	No learning outcome	J.Z. and M.A.; December 3, 2024	Bessa C.; Hastie P.; Rosado A.; Mesquita I.	Dispositions for learning in Sport Education Questionnaire-(DFL-SE)
E	No learning outcome	J.Z. and M.A.; December 3, 2024	Zhou Y.; Lu W.; Zhang Y.	Distributed Intelligent Learning and Decision Model Based on Logic Predictive Control
E	No learning outcome	J.Z. and M.A.; December 3, 2024	Farias, C; Segovia, Y; Valrio, C; Mesquita, I	Does Sport Education promote equitable game-play participation? Effects of learning context and students' sex and skill-level
E	No learning outcome	J.Z. and M.A.; December 3, 2024	Robnik P.; Kolar E.; Štrumbelj B.; Ferjan M.	Dual Career Development Perspective: Factors Affecting Quality of Post-sport Career Transition of Employed Olympic Athletes
E	Not relevant	J.Z. and M.A.; December 3, 2024	Zmudy M.H.; Curtner-Smith M.D.; Steffen J.	Ecology and Task Structures in Adventure Education
E	Not relevant	J.Z. and M.A.; December 3, 2024	Wise, N; Kohe, GZ; Koutrou, N	Editorial: sport volunteering, educational leadership and social transformation
E	Not relevant	J.Z. and M.A.; December 3, 2024	Svensson, D	Educating the Elite in an Egalitarian Context: The Emergence of Sport Schools for Elite Talents in Sweden in the 1970s
E	Not relevant	J.Z. and M.A.; December 3, 2024	Završnik E.; Kokol P.; Pišot R.; Blažun H.	Education and sport: Identifying most productive research topics related to muscle with bibliometric analysis
E	Not relevant	J.Z. and M.A.; December 3, 2024	Semenov S.A.; Morozov A.I.; Denisenko Y.P.; Gumerov R.A.	Education psychology driven technologies to manage socially important skills building in academic physical education and sport service
E	No learning outcome	J.Z. and M.A.; December 3, 2024	Kostromin O.V.; Zaitsev A.V.; Bobrov I.V.	Educational and managerial provisions for sportizated physical education in academic elective physical education and sport services
E	No learning outcome	J.Z. and M.A.; December 3, 2024	Kirk, D	Educational Value and Models-Based Practice in Physical Education
E	No learning outcome	J.Z. and M.A.; December 3, 2024	Méndez-Giménez, Antonio ; del Pilar Mahedero-Navarrete, María ; Puente-Maxera, Federico ; Martínez de Ojeda, Diego	Efectos motivacionales tras la aplicación de roles fijos y rotativos mediante el modelo de Educación Deportiva en Educación Física.
E	No learning outcome	J.Z. and M.A.; December 3, 2024	Fernández-Río, J; Méndez-Giménez, A; Méndez-Alonso, D	Efects of two instructional approaches, Sport Education and Direct Instruction, on secondary education students' psychological response
E	No learning outcome	J.Z. and M.A.; December 3, 2024	Segovia Y.; Gutiérrez D.	Effect of a game-based high intensity interval training program on body composition in primary education: Comparison of the sport education model and traditional methodology
I	Meet all inclusion criteria	J.Z. and M.A.; December 3, 2024	Gil-Arias A.; Harvey S.; García-Herreros F.; González-Víllora S.; Práxedes A.; Moreno A.	Effect of a hybrid teaching games for understanding/sport education unit on elementary students’ self-determined motivation in physical education
E	No learning outcome	J.Z. and M.A.; December 3, 2024	Wallhead, TL; Garn, AC; Vidoni, C	Effect of a Sport Education Program on Motivation for Physical Education and Leisure-Time Physical Activity
E	Not relevant	J.Z. and M.A.; December 3, 2024	Casado-Robles C.; Mayorga-Vega D.; Guijarro-Romero S.; Viciana J.	Effect of a sport education-based teaching unit in physical education on high school students’ social networks and quantitative sociometry scores: A cluster randomized control trial; [Efecto de una unidad didáctica de educación deportiva en Educación Física sobre las relaciones sociales y los índices sociométricos cuantitativos: un ensayo controlado y aleatorizado por grupos]
E	Not relevant	J.Z. and M.A.; December 3, 2024	Hastie, PA; Ward, JK; Brock, SJ	Effect of graded competition on student opportunities for participation and success rates during a season of Sport Education
E	Not relevant	J.Z. and M.A.; December 3, 2024	Choi S.M.; Sum K.W.R.; Leung F.L.E.; Wallhead T.; Morgan K.; Milton D.; Ha S.C.A.; Sit H.P.C.	Effect of sport education on students’ perceived physical literacy, motivation, and physical activity levels in university required physical education: a cluster-randomized trial
E	Not relevant	J.Z. and M.A.; December 3, 2024	Meroño L.; Calderón A.; Hastie P.A.	Effect of Sport Education on the technical learning and motivational climate of junior high performance swimmers; [Efecto de la Educación Deportiva sobre el aprendizaje técnico y el clima motivacional de jóvenes nadadores de alto rendimiento]
E	Not relevant	J.Z. and M.A.; December 3, 2024	Hernández-Hernández, E; Ortega, E; Mayordomo, M; Andrés, JMP	Effect of the application of three different methodological approaches on the learning of three techniques of volleyball in physical education
E	Hybridization	J.Z. and M.A.; December 3, 2024	Quiñonero-Martínez AL, Cifo-Izquierdo MI, Sánchez-Alcaraz Martínez BJ, Gómez-Mármol A.	Effect of the hybridization of social and personal responsibility model and sport education model on physical fitness status and physical activity practice.
E	Not relevant	J.Z. and M.A.; December 3, 2024	Ostrowska M.	Effect of the quality of sport education based on the example of selected physical activities class at a school community center
E	Not relevant	J.Z. and M.A.; December 3, 2024	Rivera-Mancebo, MD; Gutiérrez, D; Segovia, Y; Valcárcel, JV	Effect of the Sport Education Model on Prosocial Behavior in Primary Education
E	Review,meta-analysis, conference paper,book, book chapter,master's or doctoral thesis	J.Z. and M.A.; December 3, 2024	McCuaig, L; Enright, E	EFFECTIVE PHYSICAL EDUCATION TEACHER EDUCATION A principled position perspective
E	Not relevant	J.Z. and M.A.; December 3, 2024	Pritchard, T; Hansen, A; Scarboro, S; Melnic, I	Effectiveness of the Sport Education Fitness Model on Fitness Levels, Knowledge, and Physical Activity
E	No learning outcome	J.Z. and M.A.; December 3, 2024	Lis-Velado, P; Carriedo, A	Effects of a football competition based on the Brave League on fair play, goal orientation, effort and pressure-tension on primary school students
E	No learning outcome	J.Z. and M.A.; December 3, 2024	Buendía Á.G.; Martínez B.J.S.-A.; Izquierdo M.I.C.; Mármol A.G.	Effects of a hybrid teaching model (SEM + TGfU) and the model of personal and social responsibility on sportsmanship and enjoyment in 4° Secondary and 1° Baccalaureate students
E	No learning outcome	J.Z. and M.A.; December 3, 2024	Fittipaldi-Wert, J; Brock, SJ; Hastie, PA; Arnold, JB; Guarino, A	Effects of a sport education curriculum model on the experiences of students with visual impairments
E	No learning outcome	J.Z. and M.A.; December 3, 2024		Effects of a sport education curriculum model on the experiences of students with visual impairments.
E	No learning outcome	J.Z. and M.A.; December 3, 2024	Fittipaldi-Wert, Jeanine ; Brock, Sheri J. ; Hastie, Peter A. ; Arnold, Jennifer B. ; Guarino, Anthony	Effects of a Sport Education Curriculum Model on the Experiences of Students With Visual Impairments. (Abstract)
E	Not relevant	J.Z. and M.A.; December 3, 2024	Layne T.; Simonton K.; Irwin C.	Effects of a sport education instructional model and heart rate monitor system on the physical activity and jump rope performance of fourth grade students
E	Not relevant	J.Z. and M.A.; December 3, 2024	LAYNE, TODD ; SIMONTON, KELLY ; IRWIN, CAROL	Effects of a sport education instructional model and heart rate monitor system on the physical activity and jump rope performance of fourth grade students.
E	Not relevant	J.Z. and M.A.; December 3, 2024	Wallhead, Tristan L. ; Ntoumanis, Nikos	Effects of a Sport Education Intervention on Students' Motivational Responses in Physical Education.
E	Not relevant	J.Z. and M.A.; December 3, 2024	Franco E.; Tovar C.; González-Peño A.; Coterón J.	Effects of a sport education model-based teaching intervention on students’ behavioral and motivational outcomes within the physical education setting in the covid-19 scenario
E	Not relevant	J.Z. and M.A.; December 3, 2024	Puente-Maxera, F; de Ojeda, DM; Méndez-Giménez, A; Valverde, JJ; Jiménez-Martínez, I	Effects of a Sport Education Season of an Alternative Sport on School Climate, Emotional Intelligence, and Perceived Competence of Elementary School Students in a Culturally Diverse Context
I	Meet all inclusion criteria	J.Z. and M.A.; December 3, 2024	Farias, C; Teixeira, J; Ribeiro, E; Mesquita, I	Effects of a two-stage physical education teacher education programme on preservice teachers' specialised content knowledge and students' game-play in a student-centred Sport Education-Step Game approach
E	Not relevant	J.Z. and M.A.; December 3, 2024	Melero-Cañas, D; Morales-Baños, V; Manzano-Sanchez, D; Navarro-Ardoy, D; Valero-Valenzuela, A	Effects of an Educational Hybrid Physical Education Program on Physical Fitness, Body Composition and Sedentary and Physical Activity Times in Adolescents: The Seneb's Enigma
E	No learning outcome	J.Z. and M.A.; December 3, 2024	Ribeiro, LC; Praça, GM; Figueiredo, LS; Bredt, SGT; Torres, JO; Greco, PJ	Effects of an implicit-explicit hybrid learning model on handball tactical knowledge
E	No learning outcome	J.Z. and M.A.; December 3, 2024	Barrett, T	Effects of cooperative learning on the performance of sixth-grade physical education students
E	No learning outcome	J.Z. and M.A.; December 3, 2024	Sgrò, F; Barca, M; Schembri, R; Coppola, R; Lipoma, M	Effects of different teaching strategies on students' psychomotor learning outcomes during volleyball lessons
E	No learning outcome	J.Z. and M.A.; December 3, 2024	Xie J.; Su B.; Zhang R.; Li Y.; Ma Y.	Effects of facilitating reflection teaching integrated sport education on baseball team students’ critical thinking disposition and game performance
E	No learning outcome	J.Z. and M.A.; December 3, 2024	Kao, CC; Luo, YJ	Effects of Multimedia-Assisted Learning on Learning Behaviors and Student Knowledge in Physical Education Lessons: Using Basketball Game Recording as an Example
E	Not relevant	J.Z. and M.A.; December 3, 2024	Puente-Maxera, F; Méndez-Giménez, A; Pérez, DMD	Effects of Sport Education model on interculturality: The student-coach role in elementary school students
E	Not relevant	J.Z. and M.A.; December 3, 2024	Chow D.H.K.; Li S.S.W.	Effects of sport imagery training and imagery ability on badminton service return in a secondary-school physical education setting
E	Review,meta-analysis, conference paper,book, book chapter,master's or doctoral thesis	J.Z. and M.A.; December 3, 2024	Rodríguez Macías M.; Abad Robles M.T.; Giménez Fuentes-Guerra F.J.	Effects of Sport Teaching on Students' Enjoyment and Fun: A Systematic Review and Meta-Analysis
E	Not relevant	J.Z. and M.A.; December 3, 2024	da Cunha G.B.; Leonardi T.J.; Bergmann G.G.	Effects of sports teaching models on different learning students’ domains: rationale and methodological protocol; [Efeitos de modelos de ensino do esporte sobre diferentes domínios de aprendizagem dos escolares: fundamentação e protocolo metodológico]; [Efectos de los modelos de enseñanza deportiva en diferentes dominios de aprendizaje de los estudiantes: justificación y protocolo metodológico]
E	Not relevant	J.Z. and M.A.; December 3, 2024	Mahedero P.; Calderón A.; Arias-Estero J.L.; Hastie P.A.; Guarino A.J.	Effects of student skill level on knowledge, decision making, skill execution and game performance in a mini-volleyball Sport Education season
I	Meet all inclusion criteria	J.Z. and M.A.; December 3, 2024	Jia Z.-R.	Effects of teaching games for understanding integrated sport education model on college students’ football cognitive performance and motor skills
E	Not relevant	J.Z. and M.A.; December 3, 2024	Méndez-Giménez A.; del Pilar Mahedero-Navarrete M.; Puente-Maxera F.; de Ojeda D.M.	Effects of the Sport Education model on adolescents’ motivational, emotional, and well-being dimensions during a school year
I	Meet all inclusion criteria	J.Z. and M.A.; December 3, 2024	Wei C.; Su R.; Hsu M.	Effects of tpsr integrated sport education model on football lesson students’ responsibility and exercise self-efficacy
E	Not relevant	J.Z. and M.A.; December 3, 2024	Ben Khalifa, W; Zouaoui, M; Zghibi, M; Azaiez, F	Effects of Verbal Interactions between Students on Skill Development, Game Performance and Game Involvement in Soccer Learning
E	Not relevant	J.Z. and M.A.; December 3, 2024	Hernández-Andreo L.; Gómez-Mármol A.; Cifo-Izquierdo M.I.	Effects on motivation and implicit beliefs about self ability using the sports education model and the traditional style in secondary education
E	Review,meta-analysis, conference paper,book, book chapter,master's or doctoral thesis	J.Z. and M.A.; December 3, 2024	Li C.; Wang J.; Yu Q.	Efficiency Analysis and Utilization of College Sports Equipment Based on Intelligent Computing
E	No learning outcome	J.Z. and M.A.; December 3, 2024	Dimmick D.	EMBRACING MODELS-BASED PRACTICE TO TEACH PHYSICAL EDUCATION TO CHILDREN WHO HAVE SPECIAL NEEDS; [UKLJUČIVANJE PRAKSE ZASNOVANE NA MODELIMA U PODUČAVANJE FIZIČKOG OBRAZOVANJA KOD DJECE SA POSEBNIM POTREBAMA]
E	No learning outcome	J.Z. and M.A.; December 3, 2024	Méndez-Giménez, A; de Ojeda-Pérez, DM; Valverde-Pérez, JJ	Emotional Intelligence and Motivational Mediators in a Season of Sport Education Mime
E	No learning outcome	J.Z. and M.A.; December 3, 2024	Bak, R; Kalina, RM	Empirical justifying the possibility of educating specialists of the mountain rescue on subject of the medical rescue - example of Poland
E	No learning outcome	J.Z. and M.A.; December 3, 2024	López, LMG; Kirk, D	Empowering children from socially vulnerable backgrounds through the use of roles in sport education
E	No learning outcome	J.Z. and M.A.; December 3, 2024	Liu Z.; Duan X.; Cheng H.; Liu Z.; Li P.; Zhang Y.	Empowering High-Quality Development of the Chinese Sports Education Market in Light of the “Double Reduction” Policy: A Hybrid SWOT-AHP Analysis
E	Review,meta-analysis, conference paper,book, book chapter,master's or doctoral thesis	J.Z. and M.A.; December 3, 2024	Levet-Labry É.	ENEPS and CNMA of 1941 to 1942: Complementarities and competition; [École nationale d'éducation physique et sportive et Collége national de moniteurs et d'athlétes de 1941 à 1942: Complémentarités et concurrences]
E	Not relevant	J.Z. and M.A.; December 3, 2024	Richards, KAR; Ressler, JD	Engaging Preservice Teachers in Context-based, Action-oriented Curriculum Development
E	Not relevant	J.Z. and M.A.; December 3, 2024	Montoya A.; Simonton K.; Gaudreault K.L.	Enhance Student Motivation and Social Skills: Adopting the Sport Education and Cooperative Learning Models
E	Hybridization	J.Z. and M.A.; December 3, 2024	Melero-Cañas, D; Morales-Baños, V; Ardoy, DN; Manzano-Sánchez, D; Valero-Valenzuela, A	Enhancements in Cognitive Performance and Academic Achievement in Adolescents through the Hybridization of an Instructional Model with Gamification in Physical Education
E	Not relevant	J.Z. and M.A.; December 3, 2024	López, LMG; Gutiérrez, D; González-Martí, I; Segovia, Y; MacPhail, A	Enhancing sport education experiences through service-learning
E	Not relevant	J.Z. and M.A.; December 3, 2024	Washburn, N; Sinelnikov, OA; Richards, KAR	Enhancing Student Learning in Sport Education Through the Manipulation of Need-Supportive Instruction
E	Review,meta-analysis, conference paper,book, book chapter,master's or doctoral thesis	J.Z. and M.A.; December 3, 2024	Wu X.-G.; Fu Q.; Shan X.-R.	Enlightenment of Mobile Internet Technology on the Development of Physical Education Informatization during the Epidemic Period
E	Not relevant	J.Z. and M.A.; December 3, 2024	Rodrigues, C; Payne, PG	Environmentalization of the physical education curriculum in Brazilian universities: culturally comparative lessons from critical outdoor education in Australia
I	Meet all inclusion criteria	J.Z. and M.A.; December 3, 2024		Erratum to "Game performance and understanding within a hybrid sport education season" [Journal of Teaching in Physical Education, 34, 3, (2015), 368]
E	Review,meta-analysis, conference paper,book, book chapter,master's or doctoral thesis	J.Z. and M.A.; December 3, 2024		Erratum to Physical Education PLC: Neoliberalism, curriculum and governance: New directions for PESP research[Sport, Education and Society, (2014), Doi:10.1080/13573322.2013.850072]
E	Review,meta-analysis, conference paper,book, book chapter,master's or doctoral thesis	J.Z. and M.A.; December 3, 2024	Hill J.	Erratum: ‘If you miss the ball, you look like a total muppet!’ Boys investing in their bodies in physical education and sport[Sport, Education and Society, (2013), DOI:10.1080/13573322.2013.820695.]
E	Not relevant	J.Z. and M.A.; December 3, 2024	Cheng, S; Coolkens, R; Ward, P; Iserbyt, P	Erratum: Cheng et al. (2021) Generalization from physical education to recess during an elementary sport education season. (vol 41, pg 492, 2021)
E	Review,meta-analysis, conference paper,book, book chapter,master's or doctoral thesis	J.Z. and M.A.; December 3, 2024		Erratum: EDITORIAL / Physical education, privatisation and social justice [Sport, Education and Society, (2015)]
E	Review,meta-analysis, conference paper,book, book chapter,master's or doctoral thesis	J.Z. and M.A.; December 3, 2024		Erratum: Generalization from physical education to recess during an elementary sport education season (Journal of Teaching in Physical Education (2021) DOI: 10.1123/jtpe.2020-0166)
E	Review,meta-analysis, conference paper,book, book chapter,master's or doctoral thesis	J.Z. and M.A.; December 3, 2024		Erratum: Testing, training and tensions: The expression of health within physical education curricula in secondary schools in England and Wales (Sport, Education and Society, (2013), 10.1080/13573322.2013.779241)
E	No learning outcome	J.Z. and M.A.; December 3, 2024	Segovia, Yessica ; Gutiérrez, David	Esfuerzo, Implicación y Condición Física percibida en un Programa HIIT en Educación Física. Modelo Educación Deportiva vs Metodología Tradicional.
E	No learning outcome	J.Z. and M.A.; December 3, 2024	Omran A.A.H.; Al-Saegh A.M.J.A.; Salim M.A.	Establishing standards to evaluate the performance of sports education teachers by consideration of quality requirements in education
E	No learning outcome	J.Z. and M.A.; December 3, 2024	Maehana H.; Kishi H.; Watanabe T.; Suzuki K.; Ibuki M.	Evaluating a sports education rubric for use as an instructional guide
E	No learning outcome	J.Z. and M.A.; December 3, 2024	Liu J.; Li W.	Evaluation Model of College Physical Education Based on Random Matrix Simulation Algorithm
E	No learning outcome	J.Z. and M.A.; December 3, 2024	Chen X.-K.; Yu J.	Evaluation Model of Physical Education Integrated Ideology and Politics Based on Principal Component Analysis
E	Not relevant	J.Z. and M.A.; December 3, 2024	Gutiérrez, D; Segovia, Y; García-López, LM; Sánchez-Mora, D	Evaluation of a program to expand use of sport education model: Teachers' perception and experience
E	No learning outcome	J.Z. and M.A.; December 3, 2024	Ozdoǧan Y.; Ozcelik A.O.	Evaluation of the nutrition knowledge of sports department students of universities
E	No learning outcome	J.Z. and M.A.; December 3, 2024	Perlman D.J.	Examination of self-determination within the sport education model
E	No learning outcome	J.Z. and M.A.; December 3, 2024	Barber, W; Walters, W; Chartier, P; Temertzoglou, C	Examining self-Confidence and self-Perceived competence in Canadian pre-service teachers (PSTs): the role of biographies in physical education teacher education (PETE)
E	No learning outcome	J.Z. and M.A.; December 3, 2024	Baker, K	Examining the influence of occupational socialisation on pre-service teachers' perceptions of Models-Based Practice
E	No learning outcome	J.Z. and M.A.; December 3, 2024	Perlman, D; Caputi, P	Examining the influence of Sport Education on the precursors of amotivation
E	Not relevant	J.Z. and M.A.; December 3, 2024	Méndez-Giménez A.; Puente-Maxera F.; de Ojeda D.M.; Liarte-Belmonte J.P.	Examining the motivational effects of an orienteering season on secondary school students; [Examinando los efectos motivacionales de una temporada de orientación deportiva en estudiantes de educación secundaria]
E	Not relevant	J.Z. and M.A.; December 3, 2024	Serra-Olivares J.	Examining the Sport Education Model possibilities on school life: An example in La Araucanía (Chili); [Examinando las posibilidades del Modelo de Educación Deportiva sobre la convivencia escolar: Ejemplo en La Araucanía (Chile)]
E	Not relevant	J.Z. and M.A.; December 3, 2024	Eski T.	Examining winter sports awareness level of University students receiving sport education
E	Not relevant	J.Z. and M.A.; December 3, 2024	Kriswanto E.S.; Setijono H.; Mintarto E.	Exercise ratio 1:2; Changes of anaerobic threshold and lactate acid level
E	Review,meta-analysis, conference paper,book, book chapter,master's or doctoral thesis	J.Z. and M.A.; December 3, 2024	Hu W.; Liu D.	Experimental research on the multimedia CAI courseware in the university tennis teaching
E	Not relevant	J.Z. and M.A.; December 3, 2024	Dai J.; Xu L.	Exploration on the development of ecological competitive sports education model
I	Meet all inclusion criteria	J.Z. and M.A.; December 3, 2024	Guijarro, Eva ; MacPhail, Ann ; Arias-Palencia, Natalia María ; González-Víllora, Sixto	Exploring Game Performance and Game Involvement: Effects of a Sport Education Season and a Combined Sport Education—Teaching Games for Understanding Unit.
E	No learning outcome	J.Z. and M.A.; December 3, 2024	Sinclair, C; Thornton, LJ	Exploring preservice teachers' conceptions after living a hybrid curriculum'
E	No learning outcome	J.Z. and M.A.; December 3, 2024	Mooney, A; Moncrieff, K; Hickey, C	Exploring pre-service teachers' experience of Sport Education as an approach to transition pedagogy
E	No learning outcome	J.Z. and M.A.; December 3, 2024	Peng X.; Tang L.	Exploring the Characteristics of Physical Exercise in Students and the Path of Health Education
E	No learning outcome	J.Z. and M.A.; December 3, 2024	Knowles A.; Wallhead T.L.; Readdy T.	Exploring the synergy between sport education and in-school sport participation
E	No learning outcome	J.Z. and M.A.; December 3, 2024	Mendes P.C.; Leandro C.R.; Campos F.; Fachada M.; Santos A.P.; Gomes R.	Extended school time: Impact on learning and teaching
E	Not in English	J.Z. and M.A.; December 3, 2024	López P.D.M.; Prieto-Ayuso A.; Samalot-Rivera A.; Madrona P.G.	Extracurricular proposal evaluation for appropriate behaviours in physical education and sports; [Evaluación de una propuesta extraescolar de conductas apropiadas en educación física y deportiva]
E	Not relevant	J.Z. and M.A.; December 3, 2024	Fernandez-Rio, J; Bernabe-Martin, J	Facebook and sport education: mirroring the model at home to promote parental involvement
E	Review,meta-analysis, conference paper,book, book chapter,master's or doctoral thesis	J.Z. and M.A.; December 3, 2024	Wang C.	Feasibility study on carrying Out the education of leisure sports in universities
E	Not relevant	J.Z. and M.A.; December 3, 2024	Hastie, PA; Casey, A	Fidelity in Models-Based Practice Research in Sport Pedagogy: A Guide for Future Investigations
E	Review,meta-analysis, conference paper,book, book chapter,master's or doctoral thesis	J.Z. and M.A.; December 3, 2024	Meijburg H.; Folkerts J.; Degens N.	Fit for play: Developing an adaptive exergame platform to motivate inactive children
E	Not relevant	J.Z. and M.A.; December 3, 2024	Lakhina E.M.; Kozlov A.V.; Moloroshvilo L.N.	Fitness technologies as component of sports education of university students
E	Not relevant	J.Z. and M.A.; December 3, 2024	Carriedo A.; Fernández-Río J.; Méndez-Giménez A.; Cecchini J.A.	FITNESS TESTING: TRADITIONAL MODEL VERSUS SPORT EDUCATION MODEL; [TEST DE CONDICIÓN FÍSICA: MODELO TRADICIONAL VERSUS MODELO DE EDUCACIÓN DEPORTIVA]
E	Not relevant	J.Z. and M.A.; December 3, 2024	Harmat L.; Andersen F.Ø.; Ullén F.; Wright J.; Sadlo G.	Flow experience: Empirical research and applications
E	Not relevant	J.Z. and M.A.; December 3, 2024	Zhou, T; Wang, HY; Li, D	Focusing on the value of cooperative learning in physical education: a bibliometric analysis
E	Not implemented in a PE environment	J.Z. and M.A.; December 3, 2024	Doskarayev B.; Iskakova A.; Syzdykova S.	Form of physical training in educational institutions (club system)
E	Not relevant	J.Z. and M.A.; December 3, 2024	Muñoz-Llerena, A; Caballero-Blanco, P; Hernández-Hernández, E	Fostering Youth Female Athletes' Decision-Making Skills through Competitive Volleyball: A Mixed Methods Design
E	Not relevant	J.Z. and M.A.; December 3, 2024	Mowling, CM; Brock, SJ; Hastie, PA	Fourth grade students' drawing interpretations of a sport education soccer unit
E	Review,meta-analysis, conference paper,book, book chapter,master's or doctoral thesis	J.Z. and M.A.; December 3, 2024	Rodrigues C.; Correia M.; Abrantes J.M.C.S.; Rodrigues M.A.B.; Nadal J.	Fractal Brownian Motion Assessment of the Center of Pressure Excursion during Impulse Phase on Standard Vertical Jump
E	Not relevant	J.Z. and M.A.; December 3, 2024	Aldous, D; Freeman, J	Framing pedagogic relations within the boundaries of Foundation Degree Sport and Coaching qualifications
E	Not relevant	J.Z. and M.A.; December 3, 2024	Kirk †, David	Framing quality physical education: the elite sport model or Sport Education?
E	Not relevant	J.Z. and M.A.; December 3, 2024	Hildebrandt, R.	Freizeitsporterziehung im Sportunterricht.
E	Review,meta-analysis, conference paper,book, book chapter,master's or doctoral thesis	J.Z. and M.A.; December 3, 2024	di Domenico F.	From biomechanics to learning: Continuum for the theory of physical and sports education
E	Not relevant	J.Z. and M.A.; December 3, 2024	Lundvall, S	From Ling Gymnastics to Sport Science: The Swedish School of Sport and Health Sciences, GIH, from 1813 to 2013
E	Not in English	J.Z. and M.A.; December 3, 2024	Morizur Y.	From the conception to the dissemination of an educational experiment: Auguste Listello's conception based on his career pathin France (1945-1973); [De la formalisation à la diffusion d'une expérience pédagogique en Éducation Physique: la conception d'Auguste Listello à travers son itinéraire professionnel en France (1945-1973)]; [Von der Formalisierung bis zur Verbreitung einer pädagogischen Erf…
E	Review,meta-analysis, conference paper,book, book chapter,master's or doctoral thesis	J.Z. and M.A.; December 3, 2024	Quin G.; Hayoz C.	From the education of soldiers to a promotion of motor skills: Changes in the conception of physical education in Switzerland throughout the twentieth century
E	Not relevant	J.Z. and M.A.; December 3, 2024	Hernando-Garijo, A; Hortigüela-Alcala, D; Sánchez-Miguel, PA; González-Víllora, S	Fundamental Pedagogical Aspects for the Implementation of Models-Based Practice in Physical Education
E	Not relevant	J.Z. and M.A.; December 3, 2024	Karpova N.V.	Future physical education teacher's professional identity formation specifics
E	No learning outcome	J.Z. and M.A.; December 3, 2024	Xie X.	Fuzzy analytic hierarchy process-based sports dance teaching mode comparative research
E	No learning outcome	J.Z. and M.A.; December 3, 2024	Farias, Cláudio Filipe ; Ribeiro Mesquita, Isabel ; Hastie, Peter A.	Game Performance and Understanding Within a Hybrid Sport Education Season.
E	No learning outcome	J.Z. and M.A.; December 3, 2024	Wallhead T.; Garn A.C.; Vidoni C.; Youngberg C.	Game play participation of amotivated students during sport education
E	No learning outcome	J.Z. and M.A.; December 3, 2024	Walton-Fisette, JL; Mitchell, SA	GAME-CENTERED APPROACHES IN A PETE PROGRAM
E	No learning outcome	J.Z. and M.A.; December 3, 2024	Farias C.; Segovia Y.; Ribeiro E.; Teixeira J.; Bessa C.; Mesquita I.	Game-play development according to the context of practice and students’ sex and skill level: an action-research study in two invasion-games sport education seasons
E	Not relevant	J.Z. and M.A.; December 3, 2024	Puente-Maxera, F; Méndez-Giménez, A; de Ojeda, DM	Games from around the world: Promoting intercultural competence through sport education in secondary school students
E	No learning outcome	J.Z. and M.A.; December 3, 2024	Patiño, BAB	Gamification as a didactic resource for university students during COVID-19
E	No learning outcome	J.Z. and M.A.; December 3, 2024	Schaillée, H; Derom, I; Solenes, O; Straume, S; Burgess, B; Jones, V; Renfree, G	Gender inequality in sport: perceptions and experiences of generation Z
E	No learning outcome	J.Z. and M.A.; December 3, 2024	Stride, A; Flintoff, A; Fitzgerald, H; Drury, S; Brazier, R	Gender, physical education and active lifestyles: contemporary challenges and new directions
E	No learning outcome	J.Z. and M.A.; December 3, 2024	Cheng, S; Vanluyten, K; Ward, P; Seghers, J; Iserbyt, P	Generalization and maintenance of skill trials from physical education to recess in elementary school
E	No learning outcome	J.Z. and M.A.; December 3, 2024	Cheng, S; Coolkens, R; Ward, P; Iserbyt, P	Generalization From Physical Education to Recess During Sport Education Season
E	Not relevant	J.Z. and M.A.; December 3, 2024	Iserbyt, P; van der Mars, H; Drijvers, H; Seghers, J	Generalization of Participation in Fitness Activities From Physical Education to Lunch Recess by Gender and Skill Level
E	Review,meta-analysis, conference paper,book, book chapter,master's or doctoral thesis	J.Z. and M.A.; December 3, 2024	Gomha S.; Ibrahim K.M.	Generic design and advances in wearable sensor technology
E	Not relevant	J.Z. and M.A.; December 3, 2024	Miah A.; Rich E.	Genetic tests for ability?: Talent identification and the value of an open future
E	Not relevant	J.Z. and M.A.; December 3, 2024	Shilcutt, JB; Oliver, KL	Getting 'more and more comfortable': using an Activist Approach in a dance PE content course
E	Not relevant	J.Z. and M.A.; December 3, 2024	Cárcamo C.; Moreno A.; del Barrio C.	Girls Do Not Sweat: the Development of Gender Stereotypes in Physical Education in Primary School
E	No learning outcome	J.Z. and M.A.; December 3, 2024	Sato, T; Haegele, JA	Graduate students' practicum experiences instructing students with severe and profound disabilities in physical education
E	No learning outcome	J.Z. and M.A.; December 3, 2024	Mahedero MP, Calderón A, Hastie P, Arias-Estero JL.	Grouping Students by Skill Level in Mini-Volleyball: Effect on Game Performance and Knowledge in Sport Education.
E	No learning outcome	J.Z. and M.A.; December 3, 2024	Camas, L; Valero, A; Vendrell, M	Hacking memes: Democratic culture, social media and education
E	No learning outcome	J.Z. and M.A.; December 3, 2024	Chare N.	Handling pressures: Analysing touch in American films about youth sport
E	No learning outcome	J.Z. and M.A.; December 3, 2024	Santurio J.I.M.; Fernández-Río J.	Harry Potter in Sport Education? Teacher, students and parents' views; [¿Harry Potter en Educación Deportiva? Percepciones del profesor, estudiantes y familias]
E	Review,meta-analysis, conference paper,book, book chapter,master's or doctoral thesis	J.Z. and M.A.; December 3, 2024	Callcott, D; Miller, J; WilsonGahan, S	Health and Physical Education: Preparing Educators for the Future
E	Not relevant	J.Z. and M.A.; December 3, 2024	Schenker, K	Health(y) education in Health and Physical Education
E	Not relevant	J.Z. and M.A.; December 3, 2024	Chen, YuChun ; Curtner-Smith, Matthew D.	Hegemonic masculinity in sport education: case studies of pre-service physical education teachers with teaching orientations.
E	Not relevant	J.Z. and M.A.; December 3, 2024	Carey, N; Simonton, KL; Wallhead, T	Here's an IDEA to Improve Sport Education: Use a Flipped Classroom to Increase Student Role Efficacy
E	Not relevant	J.Z. and M.A.; December 3, 2024	Menéndez Santurio, José Ignacio ; Fernández-Río, Javier	Hibridación de los modelos de Educación Deportiva y Responsabilidad Personal y Social: una experiencia a través de un programa de kickboxing educativo.
E	Not relevant	J.Z. and M.A.; December 3, 2024	Smither K.; Xihe Zhu K.	High school students’ experiences in a Sport Education unit: The importance of team autonomy and problem-solving opportunities
E	Not relevant	J.Z. and M.A.; December 3, 2024	Karmaeva N.N.; Karmaev N.A.; Tajmazov V.A.	Higher education in terms of sustainable development: Physical education, sports and recreational activities
E	Not relevant	J.Z. and M.A.; December 3, 2024	Kritikos A.; Bekiari A.; Nikitaras N.; Famissis K.; Sakellariou K.	Hippocrates counselling with regard to physical exercise, gymnastics, dietetics and health
E	Not relevant	J.Z. and M.A.; December 3, 2024	Wei X.; Guotuan W.; Smirnaya A.A.; Shengying Z.	History of Sino-Soviet sports in education exchange
E	Not relevant	J.Z. and M.A.; December 3, 2024	Fjellner, RL; Varea, V; Barker, D	How physical education teachers are positioned in models scholarship: a scoping review
E	Not relevant	J.Z. and M.A.; December 3, 2024	Aartun I.; Lambert K.; Walseth K.	How pupils’ playfulness creates possibilities for pleasure and learning in physical education
E	Not relevant	J.Z. and M.A.; December 3, 2024	Gaspar, V; Gil-Arias, A; Del Villar, F; Praxedes, A; Moreno, A	How TGfU Influence on Students' Motivational Outcomes in Physical Education? A Study in Elementary School Context
E	Review,meta-analysis, conference paper,book, book chapter,master's or doctoral thesis	J.Z. and M.A.; December 3, 2024	Heerdt D.; Rook W.	Human rights in sport education
E	Not relevant	J.Z. and M.A.; December 3, 2024	Kwak J.-H.	Humane aspects inherited through the practice of Taekwondo
E	Not relevant	J.Z. and M.A.; December 3, 2024	Yudaparmita G.N.A.; Kanca I.N.; Sudiana I.K.; Dharmadi M.A.	Hybrid Learning on Pencak Silat Sport in Higher Education: Students’ Perception and Issues
I	Meet all inclusion criteria	J.Z. and M.A.; December 3, 2024	Menendez, JI; Fernandez-Rio, J	Hybridising Sport Education and Teaching for Personal and Social Responsibility to include students with disabilities
E	Not relevant	J.Z. and M.A.; December 3, 2024	Antón-Candanedo, A; Fernández-Río, J	Hybridizing pedagogical models to improve students' tactical awareness: a study through the Duni
E	Not relevant	J.Z. and M.A.; December 3, 2024	González-Víllora, S; Evangelio, C; Sierra-Díaz, J; Fernández-Río, J	Hybridizing pedagogical models: A systematic review
E	Not in English	J.Z. and M.A.; December 3, 2024	Santurio J.I.M.; Fernández-Río J.	Hybridizing sport education and teaching for personal and social responsibility: An experience through an educational kickboxing program; [Hibridación de los modelos de Educación Deportiva y Responsabilidad Personal y Social: Una experiencia a través de un programa de kickboxing educativo]
E	Not relevant	J.Z. and M.A.; December 3, 2024	Zhang D.; Xia C.	Ice and Snow Sports Education Based on 5G Cloud Computing to Improve the Social Adaptability of Southern University Students
E	Not relevant	J.Z. and M.A.; December 3, 2024	Jabbari M.; Kashkar S.; Kargar G.; Ghafouri F.	Identifying the Positive and Negative Consequences of COVID-19 Pandemic on Iranian Student Sports: A Qualitative Study
E	Not relevant	J.Z. and M.A.; December 3, 2024	Frank, C; Bekemeier, K; Menze-Sonneck, A	Imagery training in school-based physical education improves the performance and the mental representation of a complex action in comprehensive school students
I	Meet all inclusion criteria	J.Z. and M.A.; December 3, 2024	Gil-Arias, A; Harvey, S; Cárceles, A; Práxedes, A; Del Villar, F	Impact of a hybrid TGfU-Sport Education unit on student motivation in physical education
E	Not relevant	J.Z. and M.A.; December 3, 2024	Merino-Barrero, JA; Valero-Valenzuela, A; Pedreño, NB; Fernandez-Río, J	Impact of a Sustained TPSR Program on Students' Responsibility, Motivation, Sportsmanship, and Intention To Be Physically Active
E	No learning outcome	J.Z. and M.A.; December 3, 2024	Wahl-Alexander Z.; Chomentowski P.	Impact of a university physical conditioning sport education season on students’ fitness levels
E	No learning outcome	J.Z. and M.A.; December 3, 2024	Gil-Arias A, Harvey S, Cárceles A, Práxedes A, Del Villar F.	Impact of a hybrid TGfU-Sport Education unit on student motivation in physical education.
E	No learning outcome	J.Z. and M.A.; December 3, 2024	Stran, M; Curtner-Smith, M	Impact of different types of knowledge on two preservice teachers' ability to learn and deliver the Sport Education model
E	No learning outcome	J.Z. and M.A.; December 3, 2024	Cho O.	Impact of Physical Education on Changes in Students' Emotional Competence: A Meta-analysis
E	No learning outcome	J.Z. and M.A.; December 3, 2024	Gimenez-Meseguer, J; Ferriz-Valero, A; Baena-Morales, S	Impact of Sport Education Model on Sports Lifestyle and Attitudes of Vocational Education Training Students
E	Not relevant	J.Z. and M.A.; December 3, 2024	Tendinha R.; Alves M.D.; Freitas T.; Appleton G.; Gonçalves L.; Ihle A.; Gouveia É.R.; Marques A.	Impact of sports education model in physical education on students’ motivation: A systematic review
E	Not relevant	J.Z. and M.A.; December 3, 2024	Luna P.; Cejudo J.; Piqueras J.A.; Rodrigo-Ruiz D.; Bajo M.; Pérez-González J.-C.	Impact of the moon physical education program on the socio-emotional competencies of preadolescents
E	Not in English	J.Z. and M.A.; December 3, 2024	Mahedero P.; Calderón A.; Martínez de Ojeda D.; Arias-Estero J.L.	Impact of Two Sport Education Units on Learning Outcomes in Primary School; [Impacto de Duas Unidades Didáticas de Educação Esportiva nos Objetivos de Aprendizagem do Ensino Fundamental]; [Impacto de Dos Unidades Didácticas de Educación Deportiva sobre Objetivos de Aprendizaje en Educación Primaria]
E	Not relevant	J.Z. and M.A.; December 3, 2024	Nuñez, CM; Segovia, Y; Gutiérrez, D	Implementation of a holistic and educational approach in out of the school sport through Sport Education model
E	Not in English	J.Z. and M.A.; December 3, 2024	María Núñez C.; Segovia Y.; Gutiérrez D.	Implementation of a holistic and educational approach in out of the school sport through Sport Education model; [APLICACIÓN DE UN ENFOQUE EDUCATIVO E INTEGRAL EN EL DEPORTE EXTRAESCOLAR MEDIANTE EL MODELO DE EDUCACIÓN DEPORTIVA]
E	Not relevant	J.Z. and M.A.; December 3, 2024	García-Castejón, G; Camerino, O; Castañer, M; Manzano-Sánchez, D; Jiménez-Parra, JF; Valero-Valenzuela, A	Implementation of a Hybrid Educational Program between the Model of Personal and Social Responsibility (TPSR) and the Teaching Games for Understanding (TGfU) in Physical Education and Its Effects on Health: An Approach Based on Mixed Methods
E	Not relevant	J.Z. and M.A.; December 3, 2024	Manzano-Sánchez, D; Valero-Valenzuela, A	Implementation of a Model-Based Programme to Promote Personal and Social Responsibility and Its Effects on Motivation, Prosocial Behaviours, Violence and Classroom Climate in Primary and Secondary Education
E	Not relevant	J.Z. and M.A.; December 3, 2024	Grabowski A.	Implementation of sustainable development in borussia dortmund gmbh&co.Kgaa
E	Review,meta-analysis, conference paper,book, book chapter,master's or doctoral thesis	J.Z. and M.A.; December 3, 2024	Putranto J.S.; Heriyanto J.; Kenny; Achmad S.; Kurniawan A.	Implementation of virtual reality technology for sports education and training: Systematic literature review
E	Review,meta-analysis, conference paper,book, book chapter,master's or doctoral thesis	J.Z. and M.A.; December 3, 2024	Deng Y.	Implementation Path of College Sports Teaching Mode Leading the Development of Social Sports Culture
E	Not relevant	J.Z. and M.A.; December 3, 2024	Henninger, ML; Pagnano, KB	Implementing sport education in a peer-instructed university physical education class
E	Not relevant	J.Z. and M.A.; December 3, 2024	Luna P.; Guerrero J.; Cejudo J.	Improving adolescents’ subjective well-being, trait emotional intelligence and social anxiety through a programme based on the sport education model
E	Not relevant	J.Z. and M.A.; December 3, 2024	Kinchin, GD; O'Sullivan, M	Incidences of student support for and resistance to a curricular innovation in high school physical education
E	Not relevant	J.Z. and M.A.; December 3, 2024	Malinowski, Paul R. ; Richards, Kevin A. ; Wilson, Wesley J.	Including Students with Disabilities in the Sport Education Model: A Meaningful Physical Education Critique.
E	Not relevant	J.Z. and M.A.; December 3, 2024	D'Elia, F	Inclusion in physical and sport education for special movement needs
E	Review,meta-analysis, conference paper,book, book chapter,master's or doctoral thesis	J.Z. and M.A.; December 3, 2024	Gordon B.	Inclusive physical education
E	Not implemented in a PE environment	J.Z. and M.A.; December 3, 2024	Hastie, P; Hu, AY; Liu, HR; Zhou, S	Incorporating Sport Education within a physical education sports club in China
E	Not relevant	J.Z. and M.A.; December 3, 2024	Liu, HR; Hastie, P	Incorporation of Physical Activity Challenges Within a Sport Education-Based Physical Education Class
E	Not relevant	J.Z. and M.A.; December 3, 2024	Hairui Liu ; Hastie, Peter	Incorporation of Physical Activity Challenges Within a Sport Education-Based Physical Education Class.
E	Not relevant	J.Z. and M.A.; December 3, 2024	Warner M.; Robinson J.; Heal B.; Lloyd J.; Mandigo J.; Lennox B.; Davenport Huyer L.	Increasing physical literacy in youth: A two-week Sport for Development program for children aged 6-10
E	Not relevant	J.Z. and M.A.; December 3, 2024	Wahl-Alexander, Z; Schwamberger, B; Neels, D	In-Depth Analysis of a Teacher's Experience Implementing Sport Education in an After-School Context
I	Meet all inclusion criteria	J.Z. and M.A.; December 3, 2024	Hastie, P.A., & Curtner-Smith, M.D	Influence of a hybrid sport education-teaching games for understanding unit on one teacher and his students
E	No learning outcome	J.Z. and M.A.; December 3, 2024	Hastie, PeterA. ; Curtner-Smith, MatthewD.	Influence of a hybrid Sport Education—Teaching Games for Understanding unit on one teacher and his students.
E	No learning outcome	J.Z. and M.A.; December 3, 2024	Wahl-Alexander, Z; Curtner-Smith, M; Sinelnikov, O	Influence of a purposefully negotiated season of sport education on one teacher and his pupils
E	No learning outcome	J.Z. and M.A.; December 3, 2024	Medina-Casaubón, J; Burgueño, R	Influence of a Sport Education season on motivational strategies in High School students: A Self-Determination Theory-based perspective
E	No learning outcome	J.Z. and M.A.; December 3, 2024	Schwamberger, B; Curtner-Smith, M	Influence of a training programme on a preservice teacher's ability to promote moral and sporting behaviour in sport education
E	No learning outcome	J.Z. and M.A.; December 3, 2024	Bendíková E.; Marko M.; Šmída L.	Influence of change in content of physical and sport education as case study on level of dynamic function of spine among secondary school female students
E	Not relevant	J.Z. and M.A.; December 3, 2024	Jia Z.; Abdullah B.B.; Omar Dev R.D.; Samsudin S.B.	Influence of football basic technical training on youth soccer players in Shanxi province, China
E	Not in English	J.Z. and M.A.; December 3, 2024	Guijarro-Romero S.; Mayorga-Vega D.; Viciana J.	Influence of gender on the tactical skill and motivational aspects in invasion sports in physical education; [Influencia del género sobre la habilidad táctica y aspectos motivacionales en deportes de invasión en educación física]
E	Not relevant	J.Z. and M.A.; December 3, 2024	Shen, YF; Shao, WD	Influence of Hybrid Pedagogical Models on Learning Outcomes in Physical Education: A Systematic Literature Review
E	Not relevant	J.Z. and M.A.; December 3, 2024	Chen G.; Huang B.; Liu S.; Huang H.	Influence of integrating physical education into the teaching environment of information technology media on teaching quality and efficiency
E	Not relevant	J.Z. and M.A.; December 3, 2024	Wahl-Alexander, Z; Curtner-Smith, MD	Influence of negotiations between preservice teachers and pupils on instruction within multi-activity and sport education units
E	Review,meta-analysis, conference paper,book, book chapter,master's or doctoral thesis	J.Z. and M.A.; December 3, 2024		Influence of occupational socialisation on two pre-service teachers’ interpretation and delivery of the sport education model
E	Not relevant	J.Z. and M.A.; December 3, 2024	Park, CW; Curtner-Smith, MD	Influence of Occupational Socialization on the Perspectives and Practices of Adapted Physical Education Teachers
E	Not relevant	J.Z. and M.A.; December 3, 2024	Stran M.; Matthew C.-S.	Influence of occupational socialization on two preservice teachers' interpretation and delivery of the sport education model
E	Not relevant	J.Z. and M.A.; December 3, 2024	Gómez-Álvarez N.; Costa Luengo H.; Alarcón Lamilla L.; Barraza Álvarez K.; Salinas V.E.; Olate-Pasten Y.; Godoy-Tapia C.; Pavez-Adasme G.; Hermosilla-Palma F.	Influence of Physical Fitness, Anthropometric Profile, and Biological Maturation on Technical Performance and Enjoyment of Untrained Children Who Participate in Continuous and Fractional Small-Sided Games
E	No learning outcome	J.Z. and M.A.; December 3, 2024	Jenkins, Jayne M. ; Alderman, Brandon L.	Influence of Sport Education on Group Cohesion in University Physical Education.
E	No learning outcome	J.Z. and M.A.; December 3, 2024	Dudley D.; Mackenzie E.; Van Bergen P.; Cairney J.; Barnett L.	What Drives Quality Physical Education? A Systematic Review and Meta-Analysis of Learning and Development Effects From Physical Education-Based Interventions
E	No learning outcome	J.Z. and M.A.; December 3, 2024	Burgueño R.; Cueto-Martín B.; Morales-Ortiz E.; Medina-Casaubón J.	Influence of sport education on high school students’ motivational response: A gender perspective; [Influencia de la educación deportiva sobre la respuesta motivacional del alumnado de bachillerato: Una perspectiva de género]
E	No learning outcome	J.Z. and M.A.; December 3, 2024	da Silva R.M.R.; Farias C.F.G.; Ramos A.G.A.; Mesquita I.M.R.	A Novice Teacher as Facilitator of Learning During a Hybrid Sport Education/Step-Game Approach Volleyball Season
E	No learning outcome	J.Z. and M.A.; December 3, 2024	Linqi M.; Chusui L.; Lipin Y.; Hongbo L.; Libin Y.	Influence of the internet based multimedia technology on teaching reforms and management of physical education
E	Not relevant	J.Z. and M.A.; December 3, 2024	Cuevas R.; García-López L.M.; Contreras O.	Influence of the sport education model in the psychological basic needs; [Influencia del modelo de educación deportiva en las necesidades psicológicas básicas]
E	Not relevant	J.Z. and M.A.; December 3, 2024	Maxera, FP; Giménez, AM; Pérez, DMD	Influence of the Sport Education roles' rotation on primary students' intercultural sensitivity
E	Not relevant	J.Z. and M.A.; December 3, 2024	Cheng S.; Vanluyten K.; Ward P.; Seghers J.; Iserbyt P.	Generalization and maintenance of skill trials from physical education to recess in elementary school
E	Not relevant	J.Z. and M.A.; December 3, 2024	Dan W.; Li L.	Influencing factors of the new network interconnection technology in the development of physical education
E	Not in English	J.Z. and M.A.; December 3, 2024	Körner S.	In-form by Re-form: System Theory Reflections on the Education of Juvenile Body Crises; [In-Form durch Re-Form: Systemtheoretische Notizen zur Pädagogisierung juveniler Körperkrisen]
E	Not relevant	J.Z. and M.A.; December 3, 2024	Wang F.	Information technology application model in sports
E	Not relevant	J.Z. and M.A.; December 3, 2024	Dixon R.; Robertson J.	Paradigms of health education in Aotearoa New Zealand: a heuristic for critiquing the promises, practices, and potential of school-based health education
E	Not in English	J.Z. and M.A.; December 3, 2024	De Ojeda D.M.; Puente-Maxera F.; Méndez-Giménez A.; Mahedero-Navarrete M.P.	Initial experience with the Sport Education model in primary school first-grade. Students and teachers' perceptions; [Experiencia inicial del modelo de Educación Deportiva en primero de Educación Primaria. Percepción del alumnado y del docente]
E	Not relevant	J.Z. and M.A.; December 3, 2024	Viciana, J; Mayorga-Vega, D	INNOVATIVE TEACHING UNITS APPLIED TO PHYSICAL EDUCATION - CHANGING THE CURRICULUM MANAGEMENT FOR AUTHENTIC OUTCOMES
E	Not relevant	J.Z. and M.A.; December 3, 2024	D’isanto T.	IN-SERVICE TRAINING OF PRIMARY SCHOOL GENERALIST TEACHERS ON PHYSICAL AND SPORT EDUCATION: PERCEPTIONS AND PROPOSALS; [STRUČNO USAVRŠAVANJE UČITELJA OSNOVNIH ŠKOLA ZA TJELESNI ODGOJ I SPORTSKO OBRAZOVANJE: STAVOVI I PRIJEDLOZI]
E	Not relevant	J.Z. and M.A.; December 3, 2024	Mikhaylova T.V.	Integrated academic sport education system to build professional trainer's motivations: Frame model
E	Not relevant	J.Z. and M.A.; December 3, 2024	Simon M.; Boyd K.	Cracks in the narrative: Black and Latinx pre-service PE teachers in predominantly white PETE programs
E	Hybridization	J.Z. and M.A.; December 3, 2024	Quiñonero-Martínez A.L.; Cifo-Izquierdo M.I.; Sánchez-Alcaraz Martínez B.J.; Gómez-Mármol A.	Effect of the hybridization of social and personal responsibility model and sport education model on physical fitness status and physical activity practice
E	Not relevant	J.Z. and M.A.; December 3, 2024	Martín J.B.; Fernández-Río F.J.	Integrating Facebook in Sport Education: A practical experience; [Integrando Facebook en el Modelo de Educación Deportiva: Una experiencia práctica]
E	Not relevant	J.Z. and M.A.; December 3, 2024	Pan Y.-H.; Huang C.-H.; Hsu W.-T.	A comparison of the learning effects between TGfU-SE and TGfU on learning motivation, sport enjoyment, responsibility, and game performance in physical education
E	Not relevant	J.Z. and M.A.; December 3, 2024	Khromin E.V.; Kolychev A.V.; Radostev N.G.	Integration of basic and post-secondary physical education as a basis of development of mass physical culture and children and youth sport at municipal level
E	Not relevant	J.Z. and M.A.; December 3, 2024	Sierra-Ríos J.V.; Clemente F.M.; Teoldo I.; González-Víllora S.	Internal and external load variations in young students: Comparisons between small-sided games and small-sided games combined with strength training during physical education classes
E	Review,meta-analysis, conference paper,book, book chapter,master's or doctoral thesis	J.Z. and M.A.; December 3, 2024	Klein G.	Interview: Gilles Klein and the STAPS journal French physical education in the 2000s: "Savoir s'entraîner" - Knowing how to train and look after oneself; [Entretien : Gilles Klein et la revue STAPS L'éducation physique française des années 2000 : Savoir s'entraîner et s'entretenir]
E	Not relevant	J.Z. and M.A.; December 3, 2024	Metzler, MW; McCullick, BA	Introducing Innovation to Those Who Matter Most-The P-12 Pupils' Perceptions of Model-Based Instruction
E	Review,meta-analysis, conference paper,book, book chapter,master's or doctoral thesis	J.Z. and M.A.; December 3, 2024	Petry K.; de Jong J.	Introduction
E	Not relevant	J.Z. and M.A.; December 3, 2024	Yanci H.B.A.	Investigation of nutrition habits and body mass indexes of coach and sport manager candidates by some parameters
E	Not relevant	J.Z. and M.A.; December 3, 2024	Iserbyt P.; van der Mars H.; Drijvers H.; Seghers J.	Generalization of Participation in Fitness Activities From Physical Education to Lunch Recess by Gender and Skill Level
E	Not relevant	J.Z. and M.A.; December 3, 2024	Hollett, N; Brock, SJ; Cosgrove, B; Grimes, JR; Hastie, P; Wadsworth, D	'Involve me, and I learn': Effects of social status on students' physical activity, skill, and knowledge during group work
E	No learning outcome	J.Z. and M.A.; December 3, 2024	Cheng S.; Coolkens R.; Ward P.; Iserbyt P.	Generalization From Physical Education to Recess During an Elementary Sport Education Season
E	No learning outcome	J.Z. and M.A.; December 3, 2024	Kinchin, GD; MacPhail, A; Chróinín, DN	Irish primary school teachers' experiences with Sport Education
E	No learning outcome	J.Z. and M.A.; December 3, 2024	O'Reilly, M; Wiltshire, G; Kiyimba, N; Harrington, D	Is Everybody Comfortable? Thinking Through Co-design Approaches to Better Support Girls' Physical Activity in Schools
E	No learning outcome	J.Z. and M.A.; December 3, 2024	Iglesias D.; Fernandez-Rio J.	Are women equally represented in high-quality physical education research? Evidence from 2000 to 2020
E	No learning outcome	J.Z. and M.A.; December 3, 2024	Hollett, N; Brock, SJ; Grimes, JR; Cosgrove, B	Is knowledge really power? Characteristics contributing to social status during group work in physical education
E	Not in English	J.Z. and M.A.; December 3, 2024	Casado-Robles C.; Mayorga-Vega D.; Guijarro-Romero S.; Viciana J.	Is the Sport Education Model effective in improving sportsmanship and physical activity in students?; [Es efectivo el Modelo de Educación Deportiva para mejorar la deportividad y actividad física en escolares?]
E	Not relevant	J.Z. and M.A.; December 3, 2024	Gökçen C.; Ünal A.; Alpak G.; Çöpoglu U.S.; Abakay U.; Bayar H.; Bülbül F.	Is there any relationship between ADHD symptoms and choosing sports education at the university?
E	Review,meta-analysis, conference paper,book, book chapter,master's or doctoral thesis	J.Z. and M.A.; December 3, 2024		Issues for physical education and sport education: Editor's note
E	Not relevant	J.Z. and M.A.; December 3, 2024	Curtner-Smith, MD; Kinchin, GD; Hastie, PA; Brunsdon, JJ; Sinelnikov, OA	It's a Lot Less Hassle and a Lot More Fun: Factors That Sustain Teachers' Enthusiasm for and Ability to Deliver Sport Education
E	Not relevant	J.Z. and M.A.; December 3, 2024	Luna W.D.; Sur M.H.; Shapiro D.R.	Using Paralympic School Day and Sport Education Model to Increase Awareness and Inclusion of Students With Disabilities in Physical Education
E	Not relevant	J.Z. and M.A.; December 3, 2024	Balga T.; Antala B.	Job Satisfaction of Physical Education Teachers in Slovakia
E	Not relevant	J.Z. and M.A.; December 3, 2024	Lisahunter	Keeping abreast of gendering practices in health and physical education and physical culture: breastwork, breastism and breast pedagogies for (de)gender justice
E	Not relevant	J.Z. and M.A.; December 3, 2024	Reguero J.L.A.; Smuka I.; Mayorga-Vega D.; Merino-Marban R.	Knowledge and practice of stretching by university students
E	No learning outcome	J.Z. and M.A.; December 3, 2024	Hastie, PA; Sinelnikov, OA; Brock, SJ; Sharpe, TL; Eiler, K; Mowling, C	Kounin revisited: Tentative postulates for an expanded examination of classroom ecologies
E	No learning outcome	J.Z. and M.A.; December 3, 2024	Savard, C.	L'approche 'sport education': un moyen privilegie pour l'education des jeunes.
E	No learning outcome	J.Z. and M.A.; December 3, 2024	Sherry, E; Schulenkorf, N	League Bilong Laif: rugby, education and sport-for-development partnerships in Papua New Guinea
E	No learning outcome	J.Z. and M.A.; December 3, 2024	Yan J.; Jones B.; Smith J.J.; Morgan P.; Eather N.	A Systematic Review Investigating the Effects of Implementing Game-Based Approaches in School-Based Physical Education Among Primary School Children
E	No learning outcome	J.Z. and M.A.; December 3, 2024	González-Espinosa, S; García-Rubio, J; Feu, S; Ibáñez, SJ	Learning Basketball Using Direct Instruction and Tactical Game Approach Methodologies
E	Not relevant	J.Z. and M.A.; December 3, 2024	O'Leary, N	Learning informally to use the full version' of teaching games for understanding
E	Not relevant	J.Z. and M.A.; December 3, 2024	Jansone, R; Fernate, A; Immere, I	LEARNING OUTCOMES APPROACH IMPLEMENTATION: FUTURE PHYSICAL EDUCATION TEACHERS' DIDACTIC COMPETENCE ASSESSMENT
E	Not relevant	J.Z. and M.A.; December 3, 2024	Skotnikova A.V.	Learning task in implementation of developing predictive learning in higher sports education
E	Review,meta-analysis, conference paper,book, book chapter,master's or doctoral thesis	J.Z. and M.A.; December 3, 2024	Ahmadi Fahandar M.; Hüllermeier E.	Learning to rank based on analogical reasoning
E	Not implemented in a PE environment	J.Z. and M.A.; December 3, 2024	Wahl-Alexander Z.; Camic C.	Physical Activity and Fitness Markers of Male Campers Participating in a Fitness-Based Sport Education Season
E	Not relevant	J.Z. and M.A.; December 3, 2024	Pill S.; Penney D.; Williams J.; Cruickshank V.; Hyndman B.	A Figurational Perspective on the Influence of the Sport Education Model in Australia
E	Not relevant	J.Z. and M.A.; December 3, 2024	Glotova, ON; Hastie, PA	Learning to teach Sport Education in Russia: factors affecting model understanding and intentions to teach
E	Not relevant	J.Z. and M.A.; December 3, 2024	Manninen M.; Campbell S.	The effect of the Sport Education Model on basic needs, intrinsic motivation and prosocial attitudes: A systematic review and multilevel meta-analysis
E	No learning outcome	J.Z. and M.A.; December 3, 2024	Hordvik, M; MacPhail, A; Ronglan, LT	Learning to teach sport education: investigating a pre-service teacher's knowledge development
E	No learning outcome	J.Z. and M.A.; December 3, 2024	McMahon, E; MacPhail, A	Learning to teach sport education: The experiences of a pre-service teacher
E	No learning outcome	J.Z. and M.A.; December 3, 2024	Irkhin V.N.; Tymchek M.G.; Amurskaya O.V.; Kondratenko P.P.	Legal and regulatory provisions to facilitate professional development of physical education teachers in pridnestrovian moldavian republic: Efficiency survey
E	No learning outcome	J.Z. and M.A.; December 3, 2024	Hastie P.A.	Sport Pedagogy Research and Its Contribution to the Rediscovery of Joyful Participation in Physical Education
E	No learning outcome	J.Z. and M.A.; December 3, 2024	García-Angulo, A; García-Angulo, F; Ortega, E	Level of satisfaction and technical-tactical preferences of handball players in formative stages by gender of players
E	Not relevant	J.Z. and M.A.; December 3, 2024	Bezeau D.; Chevrier J.R.; Savard M.	Opinions on grading and difficulties encountered by physical education and health teachers in relation to assessment
E	Review,meta-analysis, conference paper,book, book chapter,master's or doctoral thesis	J.Z. and M.A.; December 3, 2024	Landi D.; Flory S.; Storr R.	LGBTQIA+ topics in physical education: an introduction
E	Not relevant	J.Z. and M.A.; December 3, 2024	Lindauer, J; Seymour, C	Like Riding a Bike: Tactical Intentionality in a PETE Curriculum
E	Hybridization	J.Z. and M.A.; December 3, 2024	López-Lemus I.; Del Villar F.; Rodríguez-Gutiérrez A.; González-Silva J.; Moreno A.	Could the Hybridization of the SE/TGfU Pedagogical Models Be an Alternative for Learning Sports and Promoting Health? School Context Study
E	Not relevant	J.Z. and M.A.; December 3, 2024	Sirajdin Olagoke A.; Ibrahim H.; Teoh S.S.	Literature survey on multi-camera system and its application
E	Not relevant	J.Z. and M.A.; December 3, 2024	Deenihan J.T.; McPhail A.; Young A.-M.	'living the curriculum': Integrating sport education into a Physical Education Teacher Education programme
E	Not relevant	J.Z. and M.A.; December 3, 2024	Gouveia É.R.; Lizandra J.; Martinho D.V.; França C.; Ihle A.; Sarmento H.; Antunes H.; Correia A.L.; Lopes H.; Marques A.	The Impact of Different Pedagogical Models on Moderate-to-Vigorous Physical Activity in Physical Education Classes
E	Full article not accessible	J.Z. and M.A.; December 3, 2024	Zhang N.; Su R.	Longitudinal research on the application of sport education model to college physical education
E	Not relevant	J.Z. and M.A.; December 3, 2024	Curran, C; Porter, D	Making connections: reflections on the sport-education nexus, with particular reference to sport and physical education in Ireland
E	No learning outcome	J.Z. and M.A.; December 3, 2024	Rocamora I.; Casey A.; González-Víllora S.; Arias-Palencia N.M.	A Comparison of Motivation and Physical Activity Levels Between a Sport Education Season and a Hybrid Sport Education and Cooperative Learning Season
E	No learning outcome	J.Z. and M.A.; December 3, 2024	Mironov V.V.; Pashuta V.L.	Management and practical skills building in managers of military personnel physical training system
E	No learning outcome	J.Z. and M.A.; December 3, 2024	Mangione, J; Parker, M; O'Sullivan, M; Quayle, M	Mapping the landscape of physical education external provision in Irish primary schools
E	No learning outcome	J.Z. and M.A.; December 3, 2024	Kafedžić E.; Maleč D.; Nikšić E.	Measuring the secondary school students’ perceptions of physical and health education and sports teachers’ psychological and pedagogical competences
E	No learning outcome	J.Z. and M.A.; December 3, 2024	Masdeu Yélamos G.; MacLachlan M.; Carty C.; Carney S.	The role of human rights in sport education: a call towards a new curriculum
E	Not relevant	J.Z. and M.A.; December 3, 2024	García López L.M.; Gutiérrez D.; González-Martí I.; Segovia Y.; MacPhail A.	Enhancing sport education experiences through service-learning
E	Not relevant	J.Z. and M.A.; December 3, 2024	Rico-González M.	Developing Emotional Intelligence through Physical Education: A Systematic Review
E	Not relevant	J.Z. and M.A.; December 3, 2024	Farias C, Mesquita I, Hastie PA, O'Donovan T	Mediating Peer Teaching for Learning Games: An Action Research Intervention Across Three Consecutive Sport Education Seasons.
E	Not in English	J.Z. and M.A.; December 3, 2024	Vargas P.I.; Mazo J.Z.; Begossi T.D.; Capraro A.M.	Memories of extracurricular sports practice in private schools in paranÁ (1980-1990); [Memorias de la práctica deportiva extracurricular en escuelas privadas en paraná (1980-1990)]; [Memórias da prática esportiva extracurricular em escolas privadas do paraná (1980-1990)]
E	Not relevant	J.Z. and M.A.; December 3, 2024	Giménez-Meseguer J.; Ferriz-Valero A.; Baena-Morales S.	Impact of Sport Education Model on Sports Lifestyle and Attitudes of Vocational Education Training Students
E	Not relevant	J.Z. and M.A.; December 3, 2024	Cereda F.	Methods and models in the context of physical activity and physical education: strenght, weakness and gaps
E	Not relevant	J.Z. and M.A.; December 3, 2024	Zhou F.	Methods to Improve the Efficiency of Rural Physical Education Teaching Resources Allocation and Utilization in the Context of Artificial Intelligence
E	Not relevant	J.Z. and M.A.; December 3, 2024	Gutiérrez D.; García-López L.M.; Hastie P.A.; Segovia Y.	Adoption and fidelity of Sport Education in Spanish schools
E	Not relevant	J.Z. and M.A.; December 3, 2024	Harvey, S; Gil-Arias, A; Smith, ML; Smith, LR	Middle and Elementary School Students' Changes in Self-Determined Motivation in a Basketball Unit Taught using the Tactical Games Model
E	Not relevant	J.Z. and M.A.; December 3, 2024	Chu Y.; Chen C.; Wang G.; Su F.	The Effect of Education Model in Physical Education on Student Learning Behavior
E	Review,meta-analysis, conference paper,book, book chapter,master's or doctoral thesis	J.Z. and M.A.; December 3, 2024	Fedorov D.S.; Kladkin N.N.; Fedorov M.A.; Vlasova L.D.	Military sports education of young people of Yakutia in prewar period and during great patriotic war
E	Not relevant	J.Z. and M.A.; December 3, 2024	Shchegolev V.A.; Sivak A.N.; Kochin A.A.; Egorov V.Yu.	Military-sports specialist training in armed forces of nato lead nations (based on public foreign sources)
E	Not relevant	J.Z. and M.A.; December 3, 2024	Vors, O; Adé, D; Gal-Petitfaux, N; Joing, I; Andrieu, B	Mixed methods in sport education for the analysis of activity and experience
E	No learning outcome	J.Z. and M.A.; December 3, 2024	Casey, A; Goodyear, VA; Dyson, BP	Model Fidelity and Students' Responses to an Authenticated Unit of Cooperative Learning
E	No learning outcome	J.Z. and M.A.; December 3, 2024	Zhu L.-C.; Hou J.-L.; Wang L.	Model for evaluating the operation modes of sports sites facilities with interval-valued intuitionistic fuzzy information
E	No learning outcome	J.Z. and M.A.; December 3, 2024	Gréhaignea J.-F.; Caty D.; Godbout P.	Modelling ball circulation in invasion team sports: A way to promote learning games through understanding
E	No learning outcome	J.Z. and M.A.; December 3, 2024	Landi D.; Fitzpatrick K.; McGlashan H.	Models based practices in physical education: A sociocritical reflection
E	No learning outcome	J.Z. and M.A.; December 3, 2024	Puente-Maxera F.; Méndez-Giménez A.; de Ojeda D.M.	Physical activity levels during a Sport Education season of games from around the world
E	Not relevant	J.Z. and M.A.; December 3, 2024	Kulinna, PH	Models for curriculum and pedagogy in elementary school physical education
E	Not relevant	J.Z. and M.A.; December 3, 2024	Domínguez B.N.; Nogales J.A.C.; Robles M.T.A.; Fuentes-Guerra F.J.G.	The Development of Fair Play in Physical Education and School Sports: A Systematic Review
E	Review,meta-analysis, conference paper,book, book chapter,master's or doctoral thesis	J.Z. and M.A.; December 3, 2024	Casey, A	MODELS-BASED PRACTICE
E	Not relevant	J.Z. and M.A.; December 3, 2024	Hastie, PA; Wellhead, T	Models-Based Practice in Physical Education: The Case for Sport Education
E	Not relevant	J.Z. and M.A.; December 3, 2024	Hastie, Peter A. ; Wallhead, Tristan	Models-Based Practice in Physical Education: The Case for Sport Education.
E	Not relevant	J.Z. and M.A.; December 3, 2024	Fernandez-Rio, J	Models-based Practice Reloaded: Connecting Cooperative Learning and Adventure Education
E	Not relevant	J.Z. and M.A.; December 3, 2024	Barber W.; Walters W.; Chartier P.; Temertzoglou C.	Examining self-Confidence and self-Perceived competence in Canadian pre-service teachers (PSTs): the role of biographies in physical education teacher education (PETE)
E	Not relevant	J.Z. and M.A.; December 3, 2024	Casey A.	Models-based practice: Great white hope or white elephant?
E	Not relevant	J.Z. and M.A.; December 3, 2024	Bailey R.; Callary B.	Sport education from a global perspective
E	Review,meta-analysis, conference paper,book, book chapter,master's or doctoral thesis	J.Z. and M.A.; December 3, 2024	Xu M.	Modern information technology based interactive community sport education research and analysis
E	Not relevant	J.Z. and M.A.; December 3, 2024	Mikhaylova T.V.; Pavlov E.A.; Guba V.P.	Modern sport specialist education service integration in the EU
E	Not relevant	J.Z. and M.A.; December 3, 2024	Yarushin, S; Shestopalov, E; Suvorova, E; Polyakova, L	Modernization of the Federal Program on the Discipline Physical Education and Sports for University Students
E	Not relevant	J.Z. and M.A.; December 3, 2024	Sydykov N.; Kulbayev A.	Modular training optimization for sports managers
E	Not relevant	J.Z. and M.A.; December 3, 2024	Schwamberger, B; Curtner-Smith, M	Moral Development in Sport Education: A Case Study of a Teaching-Oriented Preservice Teacher
E	No learning outcome	J.Z. and M.A.; December 3, 2024	Kadakin V.V.	Mordovia state pedagogical Institute: Physical culture and sports specialist training centre
E	No learning outcome	J.Z. and M.A.; December 3, 2024	Muñoz-Llerena A.; Hernández-Hernández E.; García-de-Alcaraz A.; Caballero-Blanco P.	Personal and Social Responsibility Development in a Volleyball Hybrid Positive Youth Development Program: A Mixed Methods Approach
E	No learning outcome	J.Z. and M.A.; December 3, 2024	Threatt A.S.; Simonton K.L.; Layne T.E.	Motivating Students Through Content and Curriculum Models: Building a Sport Education Tactical Games Model (SETGM) Unit on Spikeball
E	No learning outcome	J.Z. and M.A.; December 3, 2024	López-Lemus I.; Álvarez F.D.-V.; Gil-Arias A.; Moreno-Domínguez A.	MOTIVATION AND GENDER EQUITY IN PHYSICAL EDUCATION. COULD HYBRIDIZATION OF PEDAGOGICAL MODELS HELP US?; [EQUIDADE DE GÊNERO E MOTIVAÇÃO EM EDUCAÇÃO FÍSICA. PODERIA AJUDAR-NOS A HIBRIDAÇÃO DE MODELOS PEDAGÓGICOS?]; [EQUIDAD DE GÉNERO Y MOTIVACIÓN EN EDUCACIÓN FÍSICA. ¿PODRÍA AYUDARNOS LA HÍBRIDACIÓN DE MODELOS PEDAGÓGICOS?]
E	No learning outcome	J.Z. and M.A.; December 3, 2024	Shilov S.P.; Vedernikova L.V.; Pakhotin S.V.; Polivaev A.G.; Tsalikova I.K.	Motivation to study Non-Core disciplines by future specialists in physical culture and sport
E	Not relevant	J.Z. and M.A.; December 3, 2024	de Ojeda, DM; Puente-Maxera, F; Méndez-Giménez, A	MOTIVATIONAL AND SOCIAL EFFECTS OF A MULTIANNUAL SPORT EDUCATION PROGRAM
E	Not in English	J.Z. and M.A.; December 3, 2024	Martínez de Ojeda D.; Puente-Maxera F.; Méndez-Giménez A.; Puente-Maxera F.; Méndez-Giménez A.	Motivational and social effects of a multiannual sport education program; [Efectos motivacionales y sociales de un programa plurianual de educación deportiva]
E	Full article not accessible	J.Z. and M.A.; December 3, 2024	Choi S.M.; Sum K.W.R.; Wallhead T.L.; Leung F.L.E.; Ha S.C.A.; Sit H.P.C.	Operationalizing physical literacy through sport education in a university physical education program
E	Not in English	J.Z. and M.A.; December 3, 2024	Méndez-Giménez A.; Mahedero-Navarrete M.P.; Puente-Maxera F.; Martínez de Ojeda D.	Motivational effects after applying permanent and rotating roles through Sport Education model in Physical Education; [Efectos motivacionales tras la aplicación de roles fijos y rotativos mediante el modelo de Educación Deportiva en Educación Física]
E	Not relevant	J.Z. and M.A.; December 3, 2024	Chu, TL; Zhang, T	Motivational processes in Sport Education programs among high school students: A systematic review
E	Not relevant	J.Z. and M.A.; December 3, 2024	Richards, K. Andrew ; Blankenship, Bonnie T. ; Smith, Alan L. ; Templin, Thomas J. ; Cho, Ooksang	Motor Skill Development of Students Enrolled in a Sport Education Volleyball Season Delivered by In-Service Physical Education Teachers.
E	Not relevant	J.Z. and M.A.; December 3, 2024	Stache A.	Movement and physical education in school: Reflections on current challenges in movement education. Annual Meeting of the Commission on Sports Education from November 25 to 27, 2004 in Marburg; [Bewegung und leibliche Bildung in der Schule: Bewegungspädagogische Reflexionen zu aktuellen Herausforderungen Jahrestagung derKommission Sportpädagogik vom 25. bis 27. November 2004 in Marburg]
E	Not relevant	J.Z. and M.A.; December 3, 2024	Rodrigues, C	MovementScapes as ecomotricity in ecopedagogy
E	Review,meta-analysis, conference paper,book, book chapter,master's or doctoral thesis	J.Z. and M.A.; December 3, 2024	Tang L.	Multimedia application research in sport education
E	Review,meta-analysis, conference paper,book, book chapter,master's or doctoral thesis	J.Z. and M.A.; December 3, 2024	Al Ardha, MA; Yang, CB; Adhe, KR; Khory, FD; Hartoto, S; Putra, KP	Multiple Intelligences and Physical Education Curriculum: Application and Reflection of Every Education Level in Indonesia
E	Not relevant	J.Z. and M.A.; December 3, 2024	García López L.M.; Kirk D.	Empowering children from socially vulnerable backgrounds through the use of roles in sport education
E	No learning outcome	J.Z. and M.A.; December 3, 2024	Wang B.; Chen S.	Sport Education for Social Competence in K-12 Physical Education
E	No learning outcome	J.Z. and M.A.; December 3, 2024	Hordvik M.; MacPhail A.; Ronglan L.T.	Negotiating the complexity of teaching: a rhizomatic consideration of pre-service teachers’ school placement experiences
E	No learning outcome	J.Z. and M.A.; December 3, 2024	Burgueño R.; Calderón A.; Sinelnikov O.; Medina-Casaubón J.	Development and Initial Validation of the Sport Education Scale
E	No learning outcome	J.Z. and M.A.; December 3, 2024	Frank C.; Bekemeier K.; Menze-Sonneck A.	Imagery training in school-based physical education improves the performance and the mental representation of a complex action in comprehensive school students
E	No learning outcome	J.Z. and M.A.; December 3, 2024	McEntyre, Kelsey ; Curtner-Smith, Matthew D ; Wind, Stefanie A	Negotiation patterns of a preservice physical education teacher and his students during sport education.
E	Not in English	J.Z. and M.A.; December 3, 2024	Tarrida P.L.; Moriana G.C.	New perspectives for physical education teachers: Special regime sports' teaching; [Nuevas perspectivas para el profesorado de educación física: Las enseñanzas deportivas de régimen especial]
E	Not relevant	J.Z. and M.A.; December 3, 2024	Timken, GL; McNamee, J	New Perspectives for Teaching Physical Education: Preservice Teachers' Reflections on Outdoor and Adventure Education
E	Not relevant	J.Z. and M.A.; December 3, 2024	Mahedero M.P.; Calderón A.; Hastie P.; Arias-Estero J.L.	Grouping Students by Skill Level in Mini-Volleyball: Effect on Game Performance and Knowledge in Sport Education
E	Review,meta-analysis, conference paper,book, book chapter,master's or doctoral thesis	J.Z. and M.A.; December 3, 2024	Arufe-Giráldez V.; Sanmiguel-Rodríguez A.; Ramos-Álvarez O.; Navarro-Patón R.	News of the Pedagogical Models in Physical Education—A Quick Review
E	Not relevant	J.Z. and M.A.; December 3, 2024	Kang, BJ; Park, KS	Non-Physical Education Major Collegiate Students' Empirical Experiences in Sport Education
E	Not relevant	J.Z. and M.A.; December 3, 2024	Kim J.; Penney D.; Cho M.; Choi H.	'Not business as usual': Sport education pedagogy in practice
E	Review,meta-analysis, conference paper,book, book chapter,master's or doctoral thesis	J.Z. and M.A.; December 3, 2024	He L.	Notice of Retraction: Study of college leisure education based on the recreational sport
E	Not relevant	J.Z. and M.A.; December 3, 2024	Silva R.; Farias C.; Mesquita I.	Challenges faced by preservice and novice teachers in implementing student-centred models: A systematic review
E	Not relevant	J.Z. and M.A.; December 3, 2024	Calderón, A; de Ojeda, DM; Valverde, JJ; Méndez-Giménez, A	Now we help ourselves more: Team-teaching and social classroom climate. Experience with Sport Education
E	Review,meta-analysis, conference paper,book, book chapter,master's or doctoral thesis	J.Z. and M.A.; December 3, 2024	Naul R.; Binder D.; Rychtecký A.; Culpan I.	Olympic education: An international review
E	Not relevant	J.Z. and M.A.; December 3, 2024	Teng Z.	On physical education teaching informatization under the perspective of education informatization
E	Not relevant	J.Z. and M.A.; December 3, 2024	Ivanov, V; Tzankova, J	ONLINE DISTANCE EDUCATION ON WORDPRESS WEB BASED PLATFORM AS AN INNOVATION IN THE LEARNING PROCESS OF SPORTS STUDENTS FROM MEDICAL UNIVERSITY - SOFIA DURING THE PANDEMIC OF COVID-19
E	No learning outcome	J.Z. and M.A.; December 3, 2024	Hastie, PA; Wallhead, TL	Operationalizing physical literacy through sport education
E	No learning outcome	J.Z. and M.A.; December 3, 2024	Choi, Siu Ming ; Sum, Kim Wai Raymond ; Wallhead, Tristan L. ; Leung, Fung Lin Elean ; Ha, Sau Ching Amy ; Sit, Hui Ping Cindy	Operationalizing physical literacy through sport education in a university physical education program.
E	No learning outcome	J.Z. and M.A.; December 3, 2024	Sandford R.; Beckett A.; Giulianotti R.	Sport, disability and (inclusive) education: critical insights and understandings from the Playdagogy programme
E	No learning outcome	J.Z. and M.A.; December 3, 2024	Nemec, M; Adamcak, S; Michal, J; Bartik, P	Opinions of Teachers from the Central Slovak Region on Teaching Sports Games at Elementary Schools
E	No learning outcome	J.Z. and M.A.; December 3, 2024	Bezeau, D; Chevrier, JR; Savard, M	Opinions on grading and difficulties encountered by physical education and health teachers in relation to assessment
E	Not relevant	J.Z. and M.A.; December 3, 2024	Deng H.; Wang J.	Optimization of computer-aided teaching network management system for college physical education courses
E	Not relevant	J.Z. and M.A.; December 3, 2024	Badau D.; Badau A.	Optimizing Reaction Time in Relation to Manual and Foot Laterality in Children Using the Fitlight Technological Systems
E	Not relevant	J.Z. and M.A.; December 3, 2024	da Luz D.C.; Marchi W., Júnior; de Oliveira A.A.B.	ORIENTEERING AS PEDAGOGICAL COMPONENT; [O ESPORTE ORIENTAÇÃO COMO COMPONENTE PEDAGÓGICO]
E	Not relevant	J.Z. and M.A.; December 3, 2024	Obvintsev A.A.; Gorelov A.A.	Origin of professional military sports education in Russia (from monitor school to main school of gymnastics and fencing)
E	Not relevant	J.Z. and M.A.; December 3, 2024	Moy, B; Renshaw, I; Davids, K; Brymer, E	Overcoming acculturation: physical education recruits' experiences of an alternative pedagogical approach to games teaching
E	Not relevant	J.Z. and M.A.; December 3, 2024	Li L.; Moosbrugger M.E.; Mullin E.M.; Wang A.; Louis M.	Targeting Well-Being and Physical Activity through Sport Education in Higher Education
E	No learning outcome	J.Z. and M.A.; December 3, 2024	Dixon, R; Robertson, J	Paradigms of health education in Aotearoa New Zealand: a heuristic for critiquing the promises, practices, and potential of school-based health education
E	No learning outcome	J.Z. and M.A.; December 3, 2024	Canpolat B.; Akyol B.	Paralympic Awareness of Sports Science Students: Example of TRB1 Region
E	No learning outcome	J.Z. and M.A.; December 3, 2024	Tischler, A; McCaughtry, N	PE Is Not for Me: When Boys' Masculinities Are Threatened
E	No learning outcome	J.Z. and M.A.; December 3, 2024	Grisales, NEM; Giraldo, DA; Fierro, AA; Vallejos, SAS	Pedagogical Content Knowledge in the Physical Education Field. A systematic review of the literature 2011-2022
E	No learning outcome	J.Z. and M.A.; December 3, 2024	Calle O.; Antúnez A.; Ibáñez S.J.; Feu S.	Pedagogical Models in Alternative Invasion Team Sports: A Systematic Review
E	Not relevant	J.Z. and M.A.; December 3, 2024	Wise N.; Kohe G.Z.; Koutrou N.	Editorial: sport volunteering, educational leadership and social transformation
E	Not relevant	J.Z. and M.A.; December 3, 2024	Saiz-González, P; Iglesias, D; Fernández-Rio, J	Pedagogical Models, Physical Activity and Intention to be Physically Active: A Systematic Review
I	Meet all inclusion criteria	J.Z. and M.A.; December 3, 2024	Oliveros M.; Fernandez-Rio J.	Pedagogical models: Can they make a difference to girls’ in-class physical activity?
E	Not relevant	J.Z. and M.A.; December 3, 2024	Hastie, P; Sinelnikov, O; Wallhead, T; Layne, T	Perceived and actual motivational climate of a mastery-involving sport education season
E	Not relevant	J.Z. and M.A.; December 3, 2024	Martínez de Ojeda Pérez, Diego ; Calderón Luquin, Antonio ; Campos Sánchez, Alberto	Percepción de aprendizaje y satisfacción en una unidad didáctica integrada mediante el modelo de educación deportiva.
E	Not in English	J.Z. and M.A.; December 3, 2024	Segovia Y.; Gutiérrez D.	Perception of exertion, involvement and physical fitness in a HIIT program in physical education. Sport education model vs traditional approach; [Esfuerzo, implicación y condición física percibida en un programa HIIT en educación física. Modelo educación deportiva vs metodología tradicional]
E	Not in English	J.Z. and M.A.; December 3, 2024	Pérez D.M.O.; Luquin A.C.; Sánchez A.C.	Perception of learning and satisfaction in an integrated unit with Sport Education; [Percepción de aprendizaje y satisfacción en una unidad didáctica integrada mediante el modelo de educación deportiva]
E	Not relevant	J.Z. and M.A.; December 3, 2024	Stirrup, J	Performance pedagogy at play: pupils perspectives on primary PE
E	Not relevant	J.Z. and M.A.; December 3, 2024	Muñoz-Llerena A, Hernández-Hernández E, García-de-Alcaraz A, Caballero- Blanco P.	Personal and Social Responsibility Development in a Volleyball Hybrid Positive Youth Development Program: A Mixed Methods Approach.
E	Not relevant	J.Z. and M.A.; December 3, 2024	Walsh C.; Tannehill D.; MacPhail A.	The perceived needs of teacher educators as they strive to implement curriculum change
E	Not relevant	J.Z. and M.A.; December 3, 2024	Manzano-Sánchez, D; Gómez-López, M	Personal and Social Responsibility Model: Differences According to Educational Stage in Motivation, Basic Psychological Needs, Satisfaction, and Responsibility
E	Not relevant	J.Z. and M.A.; December 3, 2024	García-García, J; Manzano-Sánchez, D; Belando-Pedreño, N; Valero-Valenzuela, A	Personal and Social Responsibility Programme Effects, Prosocial Behaviours, and Physical Activity Levels in Adolescents and Their Families
E	Review,meta-analysis, conference paper,book, book chapter,master's or doctoral thesis	J.Z. and M.A.; December 3, 2024	Barrette, G.T.	Personalized learning in team sport education: an integrative instructional model.
E	Not relevant	J.Z. and M.A.; December 3, 2024	Kinchin, Gary ; Katene, Will	PGCE SECONDARY PHYSICAL EDUCATION STUDENT TEACHERS' USE OF SPORT EDUCATION DURING IHEIR TEACHING PUCEMENT.
E	Not relevant	J.Z. and M.A.; December 3, 2024	Peredelskiy A.A.	Philosophical and sociological basics of physical culture and sport education process
E	Not relevant	J.Z. and M.A.; December 3, 2024	Isidori, E	Philosophy of Sport Education: Main Issues and Methodology
E	Not relevant	J.Z. and M.A.; December 3, 2024	Wahl-Alexander, Z; Camic, C	Physical Activity and Fitness Markers of Male Campers Participating in a Fitness-Based Sport Education Season
E	Not relevant	J.Z. and M.A.; December 3, 2024	Kao C.-C.; Liao C.-C.; Luo Y.-J.	Threats Posed by Social Media and Computer and Video Games from the Perspective of Sport Education
E	Not relevant	J.Z. and M.A.; December 3, 2024	Iserbyt P.; Dehandschutter T.; Leysen H.; Loockx J.	Physical Activity and Game Play Ability in a High School Sport Education Basketball Season
E	Review,meta-analysis, conference paper,book, book chapter,master's or doctoral thesis	J.Z. and M.A.; December 3, 2024	Hyndman B.; Winslade M.; Wright B.	Physical activity and learning
E	Not relevant	J.Z. and M.A.; December 3, 2024	Gil-Arias A.; Claver F.; Práxedes A.; Villar F.D.; Harvey S.	Autonomy support, motivational climate, enjoyment and perceived competence in physical education: Impact of a hybrid teaching games for understanding/sport education unit
E	Not relevant	J.Z. and M.A.; December 3, 2024	Puente-Maxerae, F; Méndez-Giménez, A; de Ojeda, DM	Physical activity levels during a Sport Education season of games from around the world
E	Not relevant	J.Z. and M.A.; December 3, 2024	Rocamora, I; González-Víllora, S; Fernández-Río, J; Arias-Palencia, NM	Physical activity levels, game performance and friendship goals using two different pedagogical models: Sport Education and Direct Instruction
E	Not relevant	J.Z. and M.A.; December 3, 2024	Bendíková, E; Dobay, B	Physical and Sport Education as a Tool for Development of a Positive Attitude Toward Health and Physical Activity in Adulthood
E	Not relevant	J.Z. and M.A.; December 3, 2024	Bendíková E.; Dobay B.	Physical and sport education as a tool for development of a positive attitude toward health and physical activity in adulthood
E	Not relevant	J.Z. and M.A.; December 3, 2024	D'Isanto, T	Physical and sport education between Italian academic system and European Research Council structure panel
E	Review,meta-analysis, conference paper,book, book chapter,master's or doctoral thesis	J.Z. and M.A.; December 3, 2024	Kohout G.	Physical and sports education and handicap. A medical certificate adapted for an adapted PSE; [Éducation physique et sportive et handicap. Un certificat médical adapté pour une EPS adaptée]
E	Not relevant	J.Z. and M.A.; December 3, 2024	Puente-Maxera F.; Méndez-Giménez A.; Martínez de Ojeda D.	Games from around the world: Promoting intercultural competence through sport education in secondary school students
E	Not relevant	J.Z. and M.A.; December 3, 2024	Zagrevskaya A.I.	Physical culture and sports education of students relative to kinesiology
E	Review,meta-analysis, conference paper,book, book chapter,master's or doctoral thesis	J.Z. and M.A.; December 3, 2024	Siedentop, D.	Physical education and education reform: the case of sport education.
E	Not relevant	J.Z. and M.A.; December 3, 2024	Kang, BJ	Physical Education and Non-Physical Education Major Students' Empirical Experiences in Sport Education
E	Not in English	J.Z. and M.A.; December 3, 2024	Tassa K.O.M.E.; Cruz G.D.C.; Schneckenberg M.	Physical education and social projects: Impact program second time as public policy social inclusion through sport; [Educação física e projetos sociais: Impacto do programa segundo tempo enquanto política pública de inclusão social através do esporte]
E	Not relevant	J.Z. and M.A.; December 3, 2024	Di Tore S.; Carlomagno N.; Fillippo G.P.; Macchi C.; Raiola G.; Cecoro G.; Sibilio M.	Physical education and sport in the campania region; [Tjelesni Odgoj I Sport U Regiji Campanija]
E	Review,meta-analysis, conference paper,book, book chapter,master's or doctoral thesis	J.Z. and M.A.; December 3, 2024	Kirk D.	Physical education and sports
E	Not relevant	J.Z. and M.A.; December 3, 2024	Hollett N.; Brock S.J.; Grimes J.R.; Cosgrove B.	Is knowledge really power? Characteristics contributing to social status during group work in physical education
E	Not relevant	J.Z. and M.A.; December 3, 2024	Öznacar B.; Erdağ D.	Physical education and sports education candidate students awareness and knowledge status about physical education lessons designed for physically disabled individuals
E	Not relevant	J.Z. and M.A.; December 3, 2024	Vors O.; Girard A.; Gal-Petitfaux N.; Lenzen B.; Mascret N.; Mouchet A.; Turcotte S.; Potdevin F.	A review of the penetration of Francophone research on intervention in physical education and sport in Anglophone journals since 2010
E	Review,meta-analysis, conference paper,book, book chapter,master's or doctoral thesis	J.Z. and M.A.; December 3, 2024	Góis F.M.D.; Gouveia É.R.; Sarmento H.; Peralta M.; Marques A.	Physical education classes based on sports education: A systematic review; [Aulas de educação física baseadas na educação desportiva: uma revisão sistemática]
E	Not relevant	J.Z. and M.A.; December 3, 2024	Kirk, D	Physical Education Futures
E	Not relevant	J.Z. and M.A.; December 3, 2024	Richards, KAR; Gaudreault, KL; Simonton, KL; Simonton, A	Physical Education Graduate Student Socialization in a Research-Focused Master's Program
E	Not relevant	J.Z. and M.A.; December 3, 2024	Maher A.J.; Williams D.; Sparkes A.C.	Teaching non-normative bodies: simulating visual impairments as embodied pedagogy in action
E	Not relevant	J.Z. and M.A.; December 3, 2024	Sánchez-Alvarez, I; Rodríguez-Menéndez, C; Garcia-Pérez, O	Physical Education in primary education: space for the construction of masculinity and femininity
E	Full article not accessible	J.Z. and M.A.; December 3, 2024	Nikravan M.; Safania A.M.; Zareii A.	Physical education method: Effects on physical fitness and competency of the students
E	No learning outcome	J.Z. and M.A.; December 3, 2024	Shutova, T; Vysotskaya, T; Bochkareva, S; Bodrov, I	Physical education of students with poor health
E	No learning outcome	J.Z. and M.A.; December 3, 2024	Babina A.A.	Physical education specialist's creative potential mobilization via education process design: Case study of physical culture and sports GTO complex
E	No learning outcome	J.Z. and M.A.; December 3, 2024	Brock, SJ; Moore, ME; Hollett, N; Hastie, PA; Buchanan, AM; Revels, S; Spratlin, M; Spino, F; McNeill, S; Pitchford, T; Robert, L	Physical Education Teachers' Initial Experiences Implementing a Sport Education Unit
E	No learning outcome	J.Z. and M.A.; December 3, 2024	Stylianou, M; Kulinna, PH; Cothran, D; Kwon, JY	Physical Education Teachers' Metaphors of Teaching and Learning
E	No learning outcome	J.Z. and M.A.; December 3, 2024	Harvey, Stephen ; Pill, Shane ; Hastie, Peter ; Wallhead, Tristan	Physical education teachers' perceptions of the successes, constraints, and possibilities associated with implementing the sport education model.
E	Not relevant	J.Z. and M.A.; December 3, 2024	López-Fernández, I; Gil-Espinosa, FJ; Burgueño, R; Calderón, A	Physical education teachers' reality and experience from teaching during a pandemic
E	Not relevant	J.Z. and M.A.; December 3, 2024	Conor C.; Porter D.	Making connections: reflections on the sport-education nexus, with particular reference to sport and physical education in Ireland
E	Not relevant	J.Z. and M.A.; December 3, 2024	Harvey S.; Pill S.; Hastie P.; Wallhead T.	Physical education teachers’ perceptions of the successes, constraints, and possibilities associated with implementing the sport education model
E	Not relevant	J.Z. and M.A.; December 3, 2024	López-Fernández I.; Gil-Espinosa F.J.; Burgueño R.; Calderón A.	Physical education teachers’ reality and experience from teaching during a pandemic
E	Not relevant	J.Z. and M.A.; December 3, 2024	Stirrup J.	Performance pedagogy at play: pupils perspectives on primary PE
E	Review,meta-analysis, conference paper,book, book chapter,master's or doctoral thesis	J.Z. and M.A.; December 3, 2024	Altavilla G.; Ceruso R.; Esposito G.; Raiola G.; D’elia F.	Physical education teaching in Italian primary school: theoretical lines and operational proposals
E	Not relevant	J.Z. and M.A.; December 3, 2024	Jenkinson, K; Benson, A	Physical education, sport education and physical activity policies: Teacher knowledge and implementation in their Victorian state secondary school
E	Not relevant	J.Z. and M.A.; December 3, 2024	Cho O.	Impact of Physical Education on Changes in Students' Emotional Competence: A Meta-analysis
E	Not relevant	J.Z. and M.A.; December 3, 2024	Schaillée H.; Derom I.; Solenes O.; Straume S.; Burgess B.; Jones V.; Renfree G.	Gender inequality in sport: perceptions and experiences of generation Z
E	Not relevant	J.Z. and M.A.; December 3, 2024	Gutiérrez D.; Segovia Y.; García-López L.M.; Sánchez-Mora D.	Evaluation of a program to expand use of sport education model: Teachers' perception and experience
E	Not relevant	J.Z. and M.A.; December 3, 2024	Alderman, BL; Benham-Deal, T; Beighle, A; Erwin, HE; Olson, RL	Physical Education's Contribution to Daily Physical Activity Among Middle School Youth
E	Review,meta-analysis, conference paper,book, book chapter,master's or doctoral thesis	J.Z. and M.A.; December 3, 2024	Luo, Q	Physical Network Education Teaching Resources Construction in View of the Knowledge Management
E	Review,meta-analysis, conference paper,book, book chapter,master's or doctoral thesis	J.Z. and M.A.; December 3, 2024	Kur'yanovich E.N.; Vikhruk T.I.; Shageeva L.G.; Martsinkevich E.D.; Arzhakov V.V.	Place and role of biomedical disciplines in military sports education
E	Not relevant	J.Z. and M.A.; December 3, 2024	Usher W.; Edwards A.; Cudmore L.	Positioning Australia's contemporary health and physical education curriculum to address poor physical activity participation rates by adolescent girls
E	Not in English	J.Z. and M.A.; December 3, 2024	de Lucca M.H.S.; Impolcetto F.M.; Ginciene G.	Possibilities for teaching the technical conceptual knowledge of handball in a didactic unit based on Sport Education; [Posibilidades para la enseñanza de los conocimientos técnicos conceptuales del balonmano en una unidad didáctica basada en la Educación Deportiva]
E	Not relevant	J.Z. and M.A.; December 3, 2024	Platonova R.I.; Shkurko N.S.; Parfenov I.Y.	Potential benefits of sport events tourism for physical education bachelors' professional competence building process
E	Not relevant	J.Z. and M.A.; December 3, 2024	Choi S.M.; Sum K.W.R.; Leung F.L.E.; Ha S.C.A.; Sit C.; Yeung K.H.	Predictors of physical activity levels in university physical education implementing sport education
E	Not relevant	J.Z. and M.A.; December 3, 2024	Mangione J.; Parker M.; O’Sullivan M.; Quayle M.	Mapping the landscape of physical education external provision in Irish primary schools
E	No learning outcome	J.Z. and M.A.; December 3, 2024	Siu Ming Choi ; Kim Wai Raymond Sum ; Fung Lin Elean Leung ; Sau Ching Amy Ha ; Cindy Sit ; Ka Ho Yeung	Predictors of Physical Activity Levels in University Physical Education Implementing Sport Education.
E	No learning outcome	J.Z. and M.A.; December 3, 2024	D'Elia F.	Teachers' perspectives about contents and learning aim of physical education in Italian primary school
E	No learning outcome	J.Z. and M.A.; December 3, 2024	Svensson D.	Educating the Elite in an Egalitarian Context: The Emergence of Sport Schools for Elite Talents in Sweden in the 1970s
E	No learning outcome	J.Z. and M.A.; December 3, 2024	D'elia F.	Inclusion in physical and sport education for special movement needs
E	No learning outcome	J.Z. and M.A.; December 3, 2024	Luna P.; Guerrero J.; Rodrigo-Ruiz D.; Losada L.; Cejudo J.	Social Competence and Peer Social Acceptance: Evaluating Effects of an Educational Intervention in Adolescents
E	Not relevant	J.Z. and M.A.; December 3, 2024	Fernandez-Rio J.; Casey A.	Sport education as a cooperative learning endeavour
E	Review,meta-analysis, conference paper,book, book chapter,master's or doctoral thesis	J.Z. and M.A.; December 3, 2024	Curtner-Smith M.D.	PREPARING PRESERVICE PHYSICAL EDUCATION TEACHERS TO TEACH SPORT EDUCATION
E	Not relevant	J.Z. and M.A.; December 3, 2024	Harvey, S; O'Donovan, TM	Pre-service physical education teachers' beliefs about competition in physical education
E	Not relevant	J.Z. and M.A.; December 3, 2024	James, AR; Collier, D; Brusseau, T	Preservice Physical Educators' Perspectives of Sport Education
E	Not in English	J.Z. and M.A.; December 3, 2024	Segovia Y.; Gutiérrez D.; López L.M.G.	Pre-Service Teacher education in pedagogical models: the Sport Education case in Spain; [Formación inicial en modelos pedagógicos: el caso de la Educación Deportiva en España]
E	Not implemented in a PE environment	J.Z. and M.A.; December 3, 2024	Hastie P.; Hu A.; Liu H.; Zhou S.	Incorporating Sport Education within a physical education sports club in China
E	No learning outcome	J.Z. and M.A.; December 3, 2024	Starck, J; Sinelnikov, OA; Richards, KA	Preservice Teachers' Assessment Literacy Within Models-Based Practice
E	No learning outcome	J.Z. and M.A.; December 3, 2024	Curtner-Smith, MD; Sofo, S	Preservice teacher's conceptions of teaching within sport education and multi-activity units
E	No learning outcome	J.Z. and M.A.; December 3, 2024	Stran, M; Sinelnikov, O; Woodruff, E	Pre-service teachers' experiences implementing a hybrid curriculum: Sport education and teaching games for understanding
E	No learning outcome	J.Z. and M.A.; December 3, 2024	Moy, B; Renshaw, I; Davids, K; Brymer, E	Preservice teachers implementing a nonlinear physical education pedagogy
E	No learning outcome	J.Z. and M.A.; December 3, 2024	Stran, M; Sinelnikov, OA; Woodruff, E	Preservice Teachers Implementing Hybrid Sport Education and Games for Understanding
E	Not relevant	J.Z. and M.A.; December 3, 2024	Parker, M; Curtner-Smith, M	Preservice teachers' use of production and reproduction teaching styles within multi-activity and sport education units
I	Meet all inclusion criteria	J.Z. and M.A.; December 3, 2024	Stran, Margaret ; Sinelnikov, Oleg ; Woodruff, Elizabeth	Pre-service teachers’ experiences implementing a hybrid curriculum: Sport education and teaching games for understanding.
E	Not relevant	J.Z. and M.A.; December 3, 2024	Ismiyanov V.V.; Rybina L.D.	PROBLEMS OF SPORTS EDUCATION AND SOCIALIZATION OF ORPHANS IN RUSSIA AND WAYS TO SOLVE THEM (ON THE EXAMPLE OF THE REPUBLIC OF SAKHA YAKUTIA)
E	Not relevant	J.Z. and M.A.; December 3, 2024	Chen Y.J.; Sinelnikov O.A.; Hastie P.	Professional development in physical education: Introducing the sport education model to teachers in Taiwan
E	Not relevant	J.Z. and M.A.; December 3, 2024	YuChun Jean Chen ; Sinelnikov, Oleg A. ; Hastie, Peter	Professional development in physical education: Introducing the Sport Education Model to teachers in Taiwan.
E	Review,meta-analysis, conference paper,book, book chapter,master's or doctoral thesis	J.Z. and M.A.; December 3, 2024	Macphail A.; Tannehill D.	PROFESSIONAL LEARNING OF PRIMARY GENERALIST TEACHERS IN IRELAND: Modelling Sport Education
E	Not relevant	J.Z. and M.A.; December 3, 2024	Gubby L.	Can korfball facilitate mixed-PE in the UK? The perspectives of junior korfball players
E	Not relevant	J.Z. and M.A.; December 3, 2024	Rhoades J.L.; Hopper T.	Reciprocal recursive nonconscious behavior mimicry, PE groupings, and modification-by-adaptation
E	Not relevant	J.Z. and M.A.; December 3, 2024	McEntyre K.; Curtner-Smith M.D.; Wind S.A.	Negotiation patterns of a preservice physical education teacher and his students during sport education
E	Not in English	J.Z. and M.A.; December 3, 2024	Lledó Figueres E.; Martínez Serrano G.; Huertas Olmedo F.	Profile of a football coach for the school years in top clubs' academies in the valencian community; [Perfil del entrenador de fútbol en la etapa escolar en escuelas de clubes de élite de la comunitat valenciana]
E	Not relevant	J.Z. and M.A.; December 3, 2024	Hastie, PA; MacPhail, A; Calderón, A; Sinelnikov, OA	Promoting professional learning through ongoing and interactive support: three cases within physical education
E	Not relevant	J.Z. and M.A.; December 3, 2024	Ang S.C.; Penney D.	Promoting social and emotional learning outcomes in physical education: Insights from a school-based research project in Singapore
E	Not relevant	J.Z. and M.A.; December 3, 2024	Molina M.; Segovia Y.; Gutiérrez D.; van Hilvoorde I.	PROPOSAL FOR A MULTI-GRADE SPORT EDUCATION SEASON: APPLICATION IN THE RURAL SCHOOL; [PROPUESTA DE UNA TEMPORADA DE EDUCACIÓN DEPORTIVA MULTINIVEL: APLICACIÓN EN LA ESCUELA RURAL]
E	Not relevant	J.Z. and M.A.; December 3, 2024	Rojo, SGC	PSYCHOEMOTIONAL EFFECTS OF CONTENT AND LANGUAGE INTEGRATED LEARNING BY AGE AND GENDER
E	Full article not accessible	J.Z. and M.A.; December 3, 2024	Burgueño, R; Lirola, MJ; Morales-Ortiz, E; Cueto-Martín, B; Medina-Casaubón, J	Psychometric analysis of the Physical Education Season Survey in Spanish secondary education students
E	Not in English	J.Z. and M.A.; December 3, 2024	Burgueño R.; Lirola M.-J.; Morales-Ortiz E.; Cueto-Martín B.; Medina-Casaubón J.	Psychometric analysis of the physical education season survey in Spanish secondary education students; [Análisis psicométrico de la physical education season survey en estudiantes españoles de educación secundaria]
E	Review,meta-analysis, conference paper,book, book chapter,master's or doctoral thesis	J.Z. and M.A.; December 3, 2024	Moura A.; Graça A.; MacPhail A.; Batista P.	Aligning the principles of assessment for learning to learning in physical education: A review of literature
E	Review,meta-analysis, conference paper,book, book chapter,master's or doctoral thesis	J.Z. and M.A.; December 3, 2024	Wang Y.; Zheng X.; Fan T.	Public Outlook on E-sports in China: A Content and Sentiment Analysis of Social Media
E	Review,meta-analysis, conference paper,book, book chapter,master's or doctoral thesis	J.Z. and M.A.; December 3, 2024	Ang S.C.; Penney D.; Swabey K.	PURSUING SOCIAL AND EMOTIONAL LEARNING OUTCOMES THROUGH SPORT EDUCATION: An Australian case study
E	Review,meta-analysis, conference paper,book, book chapter,master's or doctoral thesis	J.Z. and M.A.; December 3, 2024	Chong Ang S.; Penney D.; Swabey K.	Pursuing social and emotional learning outcomes through sport education: An Australian case study
E	Not in English	J.Z. and M.A.; December 3, 2024	Accioly Júnior H.; Liparotti J.R.; Schneider L.C.; da Silva C.A.; Cavalcanti S.G.	Quali-quantitative analysis of influence of sports activities in the health of children and young people in a Program of Sports Education in Natal-Brasil; [Análise quali-quantitativa da influência das atividades físico-desportivas na saúde de crianças e jovens pertencentes a um programa de educação pelo esporte na Cidade do Natal - Brasil.]
E	Not relevant	J.Z. and M.A.; December 3, 2024	Eva Julianti P.; Yusmawati; Widyaningsih H.; Halim A.	Quality physical education learning through process modeling based on kinesthetic perception
E	Not relevant	J.Z. and M.A.; December 3, 2024	lisahunter	Keeping abreast of gendering practices in health and physical education and physical culture: breastwork, breastism and breast pedagogies for (de)gender justice
E	Review,meta-analysis, conference paper,book, book chapter,master's or doctoral thesis	J.Z. and M.A.; December 3, 2024	Fernandez-Rio, J	QUALITY PHYSICAL EDUCATION THROUGH MODELS-BASED PRACTICE
E	Not in English	J.Z. and M.A.; December 3, 2024	Sébileau A.	Questioning the professorial monopoly: The case of physical and sports education in France; [Le monopole professoral en question: Le cas de l'éducation physique et sportive en France]
E	Not relevant	J.Z. and M.A.; December 3, 2024	Sutherland, S; Stuhr, PT	Reactions to implementing adventure-based learning in physical education
E	Not relevant	J.Z. and M.A.; December 3, 2024	Chu T.L.; Zhang T.	Motivational processes in Sport Education programs among high school students: A systematic review
E	Not relevant	J.Z. and M.A.; December 3, 2024	Rhoades, JL; Hopper, T	Reciprocal recursive nonconscious behavior mimicry, PE groupings, and modification-by-adaptation
E	Not relevant	J.Z. and M.A.; December 3, 2024	Wahl-Alexander, Z; Sinelnikov, OA; Richards, KAR	Referee Engagement and Officiating Accuracy in a College-Level Volleyball Sport Education Season
E	Review,meta-analysis, conference paper,book, book chapter,master's or doctoral thesis	J.Z. and M.A.; December 3, 2024	Bellantonio S.; Cunti A.; Tafuri D.; Priore A.	Reflecting, coaching and teaching: Linking theory to practice with sport pedagogy
E	Not relevant	J.Z. and M.A.; December 3, 2024	Webb L.A.; Scoular T.	Reflection on reflection on reflection: Collaboration in action research
E	Not relevant	J.Z. and M.A.; December 3, 2024	Straume S.	Reflections from a hybrid scholar
E	Review,meta-analysis, conference paper,book, book chapter,master's or doctoral thesis	J.Z. and M.A.; December 3, 2024	Zhan Y.	Reform of college sport education curriculum goals system
E	Review,meta-analysis, conference paper,book, book chapter,master's or doctoral thesis	J.Z. and M.A.; December 3, 2024	Green K.; Cale L.; Harris J.	Re-imagination and re-design in physical education: Implicit and explicit models in England and Wales
E	Not relevant	J.Z. and M.A.; December 3, 2024	Wang G.	Relation between sports activity and education of psychological health in college students
E	Not relevant	J.Z. and M.A.; December 3, 2024	Lodewyk, KR	Relations Between Epistemic Beliefs and Instructional Approaches to Teaching Games in Prospective Physical Educators
E	Not relevant	J.Z. and M.A.; December 3, 2024	Kiremitci O.; Boz B.; Engür M.	Relationship between academic motivation and student alienation: A study of undergraduate students of sports sciences
E	Not relevant	J.Z. and M.A.; December 3, 2024	Guijarro E.; MacPhail A.; González-Víllora S.; Arias-Palencia N.M.	Relationship between personal and social responsibility and the roles undertaken in sport education
E	Not relevant	J.Z. and M.A.; December 3, 2024	Chunmei H.; Lingling H.; Ning G.; Yang L.	Relationships Among Extreme Sports Participation, Sensation Seeking, and Negative Risky Behaviors of Middle-School Students
E	Not relevant	J.Z. and M.A.; December 3, 2024	Simonton, Kelly L. ; Wallhead, Tristan ; Kern, Ben D.	Relationships Between Students' Emotional Experiences and Cognitive and Physical Achievement During a Middle School Hybrid Sport Education Tactical Model Season.
E	Review,meta-analysis, conference paper,book, book chapter,master's or doctoral thesis	J.Z. and M.A.; December 3, 2024	Kawata Y.; Kamimura A.; Oki K.; Yamada K.; Hirosawa M.	Relative age effect on psychological factors related to sports participation among Japanese elementary school children
E	Not relevant	J.Z. and M.A.; December 3, 2024	Farias C.; Mesquita I.; Hastie P.A.	Student game-play performance in invasion games following three consecutive hybrid Sport Education seasons
E	Not relevant	J.Z. and M.A.; December 3, 2024	Chirtoaca A.M.	Religious and political grounds of agonal sports tradition and their effect on theory and methodology of sports education
E	Review,meta-analysis, conference paper,book, book chapter,master's or doctoral thesis	J.Z. and M.A.; December 3, 2024	Casey, A; Kirk, D	Reorganising physical education through pedagogical models The possibility of MbP
E	Not in English	J.Z. and M.A.; December 3, 2024	Mesquita I.; Pereira J.A.R.; Araújo R.; Farias C.; Rolim R.	Representations of the students and their teacher about the educational value of sport education model within an athletic unit; [Representação dos alunos e professora acerca do valor educativo do Modelo de Educação Desportiva numa unidade didática de Atletismo]
E	Review,meta-analysis, conference paper,book, book chapter,master's or doctoral thesis	J.Z. and M.A.; December 3, 2024	Li Y.-X.; Li L.; Wang Q.	Research and development of the integrated management system of the college sports based on the network
E	Not relevant	J.Z. and M.A.; December 3, 2024	Qi J.	Research and discussion on lifelong education thought to promote university sports curriculum retaking based on big data analysis
E	Review,meta-analysis, conference paper,book, book chapter,master's or doctoral thesis	J.Z. and M.A.; December 3, 2024	Wang G.	Research of how to cultivate students' innovative ability in the process of college sports teaching
E	Not relevant	J.Z. and M.A.; December 3, 2024	Hou Y.; Liu S.	Research on green physical education teaching method from the perspective of ecological civilization
E	Review,meta-analysis, conference paper,book, book chapter,master's or doctoral thesis	J.Z. and M.A.; December 3, 2024	Shang J.	Research on new sports teaching mode based on virtual reality technique
E	Review,meta-analysis, conference paper,book, book chapter,master's or doctoral thesis	J.Z. and M.A.; December 3, 2024	Sun, JJ	Research on Physical Education of Combining Health-related Physical Fitness and Specialties in Higher Vocational Colleges
E	Not relevant	J.Z. and M.A.; December 3, 2024	Farias C.; Mesquita I.; Hastie P.A.; O’Donovan T.	Mediating Peer Teaching for Learning Games: An Action Research Intervention Across Three Consecutive Sport Education Seasons
E	Not relevant	J.Z. and M.A.; December 3, 2024	Slade D.G.; Martin A.J.; Watson G.	Developing a game and learning-centred flexible teaching model for transforming play
E	Not relevant	J.Z. and M.A.; December 3, 2024	Shelley K.; McCuaig L.	Close encounters with critical pedagogy in socio-critically informed health education teacher education
E	Review,meta-analysis, conference paper,book, book chapter,master's or doctoral thesis	J.Z. and M.A.; December 3, 2024	Luo Q.; Wang B.	Research on physical network education teaching resources construction and knowledge management technology
E	Review,meta-analysis, conference paper,book, book chapter,master's or doctoral thesis	J.Z. and M.A.; December 3, 2024	Zhong S.	Research on sustainable development of college sport education
E	Not relevant	J.Z. and M.A.; December 3, 2024	Hartoto S.; Khory F.D.; Prakoso B.B.	The role of students' self-confidence in relation with swimming routines, frequency, and tutor in swimming class
E	Review,meta-analysis, conference paper,book, book chapter,master's or doctoral thesis	J.Z. and M.A.; December 3, 2024	Nishihara Y.; Ikuta T.	Research on teaching cognition in teachers in physical education comparison of recurring cognition using a CCD camera between experienced teachers and beginning teachers
E	Not relevant	J.Z. and M.A.; December 3, 2024	Guo Q.	Research on teaching mode innovation of multimedia technology in college football course
E	Not relevant	J.Z. and M.A.; December 3, 2024	Liu S.; Mei F.; Bian Y.	Research on the application of data mining algorithm in sports performance management
E	Not relevant	J.Z. and M.A.; December 3, 2024	Wang H.; Xu Y.	Research on the application of football classic tactic teaching system in football compulsory course in high normal colleges
E	Not relevant	J.Z. and M.A.; December 3, 2024	Zhang C.	Research on the construction of ecological sports education environment
E	Not relevant	J.Z. and M.A.; December 3, 2024	Guo H.	Research on the Construction of the Quality Evaluation Model System for the Teaching Reform of Physical Education Students in Colleges and Universities under the Background of Artificial Intelligence
E	Not relevant	J.Z. and M.A.; December 3, 2024	Schwamberger B.; Curtner-Smith M.	Moral development and sporting behavior in sport education: A case study of a preservice teacher with a coaching orientation
E	Review,meta-analysis, conference paper,book, book chapter,master's or doctoral thesis	J.Z. and M.A.; December 3, 2024	Lyu Z.; Hou Y.; Wang Y.	Research on the Current Situation of College Students' Physical Health under the Background of the Integration of Sports and Medicine
E	Not relevant	J.Z. and M.A.; December 3, 2024	Bin, L	Research on the Development Trend of Basketball Teaching Reform and the Impact on the College Sport Education
E	Not relevant	J.Z. and M.A.; December 3, 2024	González-Víllora S.; Evangelio C.; Sierra-Díaz J.; Fernández-Río J.	Hybridizing pedagogical models: A systematic review
E	Not relevant	J.Z. and M.A.; December 3, 2024	Li, SS	Research on the Improvement of Undergraduates Comprehensive Quality by Application of Sport Education Model
E	Review,meta-analysis, conference paper,book, book chapter,master's or doctoral thesis	J.Z. and M.A.; December 3, 2024	Su J.; Xia T.; Wang Y.; Liu X.F.	Research on the influence of sports competition participation on College Students' social adaptability based on Excel software and SPSS statistical software
E	Not relevant	J.Z. and M.A.; December 3, 2024	Zhang, D	Research on the Interactive Development of Basketball Course and Sports Teams in Colleges
E	Not relevant	J.Z. and M.A.; December 3, 2024	Liu R.; Zhu Q.	Research on the multimedia physical education and track and field teaching based on network data mining
E	Review,meta-analysis, conference paper,book, book chapter,master's or doctoral thesis	J.Z. and M.A.; December 3, 2024	Qiao R.; Ren J.; Ji Y.	Research on the Optimization of Basketball Teaching Content of Physical Education Major in Artificial Intelligence Colleges and Universities
E	Review,meta-analysis, conference paper,book, book chapter,master's or doctoral thesis	J.Z. and M.A.; December 3, 2024	Zhang J.	Research on the Promotion Strategy of Multimedia Network Educational Platform in College Sports Education
E	Not relevant	J.Z. and M.A.; December 3, 2024	Rocamora I.; González-Víllora S.; Fernández-Río J.; Arias-Palencia N.M.	Physical activity levels, game performance and friendship goals using two different pedagogical models: Sport Education and Direct Instruction
E	Not relevant	J.Z. and M.A.; December 3, 2024	Pan, H	Research on the Sports Equipment in Primary School in Germany and Its Sport Education
E	Not relevant	J.Z. and M.A.; December 3, 2024	Kang, BY; Ye, LK; Wang, R	Research Summary on Inter-discipline's the Evaluation System of Universities Sports Education
E	Not relevant	J.Z. and M.A.; December 3, 2024	Liu H.; Shen W.; Hastie P.A.	Responses of chinese university students and their teacher to a season of sport education
E	Not relevant	J.Z. and M.A.; December 3, 2024	Mohr, Derek J. ; Townsend, J. Scoff ; Pritchard, Tony	Rethinking Middle School Physical Education: Combining Lifetime Leisure Activities and Sport Education to Encourage Physical Activity.
E	Review,meta-analysis, conference paper,book, book chapter,master's or doctoral thesis	J.Z. and M.A.; December 3, 2024	Zhang J.; Fang W.	RETRACTED: Discussion on school sports management system adapting to the reform of sports employment education (International Journal of Electrical Engineering & Education, (2021))
E	Not relevant	J.Z. and M.A.; December 3, 2024	Aldous D.; Freeman J.	Framing pedagogic relations within the boundaries of Foundation Degree Sport and Coaching qualifications
E	Not relevant	J.Z. and M.A.; December 3, 2024	D'isanto T.	Physical and sport education between Italian academic system and European Research Council structure panel
E	No learning outcome	J.Z. and M.A.; December 3, 2024	Araújo R, Mesquita I, Hastie PA.	Review of the status of learning in research on sport education: future research and practice
E	No learning outcome	J.Z. and M.A.; December 3, 2024	Casey A.; MacPhail A.	Adopting a models-based approach to teaching physical education
E	No learning outcome	J.Z. and M.A.; December 3, 2024	Hastie, PA	Revisiting the National Physical Education Content Standards: What Do We Really Know About Our Achievement of the Physically Educated/Literate Person?
E	No learning outcome	J.Z. and M.A.; December 3, 2024	Ren K.	Role of media in the popularization of physique education in higher school
E	No learning outcome	J.Z. and M.A.; December 3, 2024	Hastie P.A.; Sinelnikov O.A.	Russian students' participation in and perceptions of a season of Sport Education
E	Not relevant	J.Z. and M.A.; December 3, 2024	Farias, C; Hastie, PA; Mesquita, I	Scaffolding student-coaches' instructional leadership toward student-centred peer interactions: A yearlong action-research intervention in sport education
E	Not in English	J.Z. and M.A.; December 3, 2024	De Azevedo M.F.; Dos Santos W.; Da Costa F.R.; Soares A.J.G.	School education and sports training: Pathways presented by academic production; [Formação escolar e formação esportiva: Caminhos apresentados pela produção acadêmica]; [Formación escolar y formación deportiva: Caminos presentados por la producción académica]
E	Not relevant	J.Z. and M.A.; December 3, 2024	Menendez J.I.; Fernandez-Rio J.	Hybridising Sport Education and Teaching for Personal and Social Responsibility to include students with disabilities
E	Not relevant	J.Z. and M.A.; December 3, 2024	Toprak M.; Avcı Y.E.; Cengiz Ö.	School Physical Education courses: A study on challenges and on restoring their functions
E	Review,meta-analysis, conference paper,book, book chapter,master's or doctoral thesis	J.Z. and M.A.; December 3, 2024	Antala, B	SCHOOL PHYSICAL EDUCATION CURRICULUM CHANGES IN SLOVAKIA IN INTERNATIONAL CONTEXT
E	Not relevant	J.Z. and M.A.; December 3, 2024	Hodges, M; Phelps, A; Knipe, R; Doherty, B; Colburn, J; Hamilton, XD	Secondary physical education teaching methods course: through the lens of the preservice teachers
E	Not relevant	J.Z. and M.A.; December 3, 2024	Richards, KAR; Eberline, AD; Templin, TJ	Secondary Professional Socialization Through Professional Organizations: An Exploratory Study
E	Not relevant	J.Z. and M.A.; December 3, 2024	Luguetti C.; Lopes P.; Sobrinho D.R.D.S.; Carbinatto M.V.; MacPhail A.	The complexity, tensions and struggles in developing learning communities throughout a Sport Education season
E	Not relevant	J.Z. and M.A.; December 3, 2024	Araújo R.; Hastie P.; Lohse K.R.; Bessa C.; Mesquita I.	The long-term development of volleyball game play performance using Sport Education and the Step-Game-Approach model
E	Not relevant	J.Z. and M.A.; December 3, 2024	Fernandez-Rio J.; Bernabe-Martín J.	Facebook and sport education: mirroring the model at home to promote parental involvement
E	Not relevant	J.Z. and M.A.; December 3, 2024	Merino-Barrero, JA; Valero-Valenzuela, A; Belando-Pedreño, N	SELF-DETERMINED PSYCHOSOCIAL CONSEQUENCES OF RESPONSIBILITY PROMOTION IN PHYSICAL EDUCATION
E	Not relevant	J.Z. and M.A.; December 3, 2024	Antala B.; Průžek M.; Popluhárová M.	Self-Efficacy and Attitudes of Physical Education Teachers towards Inclusion of Pupils with Disabilities
E	Not relevant	J.Z. and M.A.; December 3, 2024	Hopper T.	Self-study of an elementary generalist physical education teacher educator: School-integrated teacher education and structural coupling
E	Review,meta-analysis, conference paper,book, book chapter,master's or doctoral thesis	J.Z. and M.A.; December 3, 2024	Fu W.	SEM model of the tai chi course based on the tai chi course sports education pattern
E	Not relevant	J.Z. and M.A.; December 3, 2024	Schenker K.	Health(y) education in Health and Physical Education
E	Not relevant	J.Z. and M.A.; December 3, 2024	Abellán, Jorge ; Segovia, Yessica ; Gutiérrez, David ; Miguel García-López, Luis	Sensibilización hacia la discapacidad a través de un programa integrado de Educación Deportiva y Aprendizaje-Servicio.
E	Not relevant	J.Z. and M.A.; December 3, 2024	Stride A.; Flintoff A.; Fitzgerald H.; Drury S.; Brazier R.	Gender, physical education and active lifestyles: contemporary challenges and new directions
E	Full article not accessible	J.Z. and M.A.; December 3, 2024	Gutiérrez D.; Segovia Y.; García-López L.M.; Fernández-Bustos J.G.	Service-learning integrated into the sport education model as a facilitator of the transition to secondary education; [Integración del aprendizaje-servicio en el modelo de educación deportiva como facilitador de la transición a la educación secundaria]
E	Review,meta-analysis, conference paper,book, book chapter,master's or doctoral thesis	J.Z. and M.A.; December 3, 2024	Lyons K.	She’ll be right? An Australian perspective on caring for young people in physical education and sport
E	Not relevant	J.Z. and M.A.; December 3, 2024	Zhang Y.	Simulation of sports cooperative learning model based on computer hardware system and dynamic image sampling
E	Not relevant	J.Z. and M.A.; December 3, 2024	Kirk, D; Macdonald, D	Situated learning in physical education
E	Not relevant	J.Z. and M.A.; December 3, 2024	Hastie PA.	Skill and tactical development during a sport education season.
E	Not relevant	J.Z. and M.A.; December 3, 2024	Yogi Y.; Kyan A.	Skill-building and safety-related considerations for junior high school students learning judo for the first time: A complete survey of physical education teachers in Kagoshima Prefecture, Japan
E	Not relevant	J.Z. and M.A.; December 3, 2024	Luna P, Guerrero J, Rodrigo-Ruiz D, Losada L, Cejudo J.	Social Competence and Peer Social Acceptance: Evaluating Effects of an Educational Intervention in Adolescents.
E	Not relevant	J.Z. and M.A.; December 3, 2024	Ruiz, LM; Graupera, JL; Moreno, JA; Rico, I	Social Preferences for Learning Among Adolescents in Secondary Physical Education
E	Not relevant	J.Z. and M.A.; December 3, 2024	Wilson, WJ; Richards, KAR	Socialization of Preservice Adapted Physical Educators: Influence of Teacher Education
E	Not relevant	J.Z. and M.A.; December 3, 2024	Fernández-Balboa J.-M.	A contrasting analysis of the neo-liberal and socio-critical structural strategies in health and physical education: reflections on the emancipatory agenda within and beyond the limits of HPE
E	Not relevant	J.Z. and M.A.; December 3, 2024	Kozlov A.V.; Shulyatev V.M.; Popova E.S.	Sociological analysis of students' sport preferences as factor of well-designed physical education curriculum in international university
E	Review,meta-analysis, conference paper,book, book chapter,master's or doctoral thesis	J.Z. and M.A.; December 3, 2024	Dobrescu, T; Petrovici, AM	Sociological Approach Regarding the Middle School Age Children's Perception of the Role Played by Physical Education in School
E	Not relevant	J.Z. and M.A.; December 3, 2024	Honta M.	Sport and local public action: Initiatives between competition and complementarity inter-institutional. The merignac town example; [Sport et action publique locale: Des initiatives entre concurrence et complémentarité inter-institutionnelles. Le cas de la ville de mérignac (gironde)]
E	Review,meta-analysis, conference paper,book, book chapter,master's or doctoral thesis	J.Z. and M.A.; December 3, 2024	van der Mars H.; Hopper T.; Inglis G.; Jáuregui-Ulloa E.; López-Taylor J.R.; González-Villalobos M.F.	Sport development and delivery in Canada, México, and the United States: Commonalities, differences, and future needs
E	Not relevant	J.Z. and M.A.; December 3, 2024	Pereira J.; Araújo R.; Farias C.; Bessa C.; Mesquita I.	Sport education and direct instruction units: Comparison of student knowledge development in athletics
E	Not relevant	J.Z. and M.A.; December 3, 2024	Wallhead TL, Hagger M, Smith DT.	Sport education and extracurricular sport participation: an examination using the trans-contextual model of motivation.
E	Not relevant	J.Z. and M.A.; December 3, 2024	Wallhead, TL; Garn, AC; Vidoni, C	Sport Education and social goals in physical education: relationships with enjoyment, relatedness, and leisure-time physical activity
E	Not relevant	J.Z. and M.A.; December 3, 2024	Burgueño R, Medina-Casaubón J.	Sport Education and Sportsmanship Orientations: An Intervention in High School Students.
E	Not relevant	J.Z. and M.A.; December 3, 2024	Wahl-Alexander Z.; Curtner-Smith M.D.	Influence of negotiations between preservice teachers and pupils on instruction within multi-activity and sport education units
E	Not relevant	J.Z. and M.A.; December 3, 2024	Bessa C.; Hastie P.; Rosado A.; Mesquita I.	Sport education and traditional teaching: Influence on students’ empowerment and self-confidence in high school physical education classes
E	Not relevant	J.Z. and M.A.; December 3, 2024	Pereira J, Araújo R, Farias C, Bessa C, Mesquita I	Sport Education and Direct Instruction Units: Comparison of Student Knowledge Development in Athletics
E	Not relevant	J.Z. and M.A.; December 3, 2024	Fernandez-Rio, J; Casey, A	Sport education as a cooperative learning endeavour
E	Not relevant	J.Z. and M.A.; December 3, 2024	Iserbyt P.; Ward P.; Martens J.	The influence of content knowledge on teaching and learning in Traditional and Sport Education contexts: an exploratory study
E	Not relevant	J.Z. and M.A.; December 3, 2024	Farias C, Valério C, Mesquita I.	Sport Education as a Curriculum Approach to Student Learning of Invasion Games: Effects on Game Performance and Game Involvement.
E	Not relevant	J.Z. and M.A.; December 3, 2024	Harvey, Stephen ; Kirk, David ; O'Donovan, Toni M.	Sport Education as a pedagogical application for ethical development in physical education and youth sport.
E	Not relevant	J.Z. and M.A.; December 3, 2024	Evangelio, C; Fernández-Rio, J; Peiró-Velert, C; González-Víllora, S	Sport Education Cooperative Learning, and Health Based Physical Education: Another Step in Pedagogical Models' Hybridization
E	Not relevant	J.Z. and M.A.; December 3, 2024	Baofu Wang ; Senlin Chen	Sport Education for Social Competence in K-12 Physical Education.
E	Review,meta-analysis, conference paper,book, book chapter,master's or doctoral thesis	J.Z. and M.A.; December 3, 2024		Sport education for teachers: Professional development when introducing a novel curriculum model
E	Not relevant	J.Z. and M.A.; December 3, 2024	Bailey, R; Callary, B	Sport education from a global perspective
E	Review,meta-analysis, conference paper,book, book chapter,master's or doctoral thesis	J.Z. and M.A.; December 3, 2024	Kim J.	Sport education in Korean schools
E	Not relevant	J.Z. and M.A.; December 3, 2024	Taggart, A. ; Alexander, K.	Sport education in physical education.
E	Not relevant	J.Z. and M.A.; December 3, 2024	Cassidy, T	Sport education in physical education: Research based practice
E	Not relevant	J.Z. and M.A.; December 3, 2024	Alexander, K. ; Taggart, A. ; Medland, A.	Sport education in physical education: try before you buy.
E	Not relevant	J.Z. and M.A.; December 3, 2024	Puente-Maxera, F; Méndez-Giménez, A; Martínez-de-Ojeda, D	Sport Education in second-grade primary education. Students and teachers' perceptions of a co-teaching experience
E	Review,meta-analysis, conference paper,book, book chapter,master's or doctoral thesis	J.Z. and M.A.; December 3, 2024	Tsangaridou N.	Sport education in the elementary school: A report from Cyprus
E	Review,meta-analysis, conference paper,book, book chapter,master's or doctoral thesis	J.Z. and M.A.; December 3, 2024	Cowley, V.	Sport education in the New Zealand primary school: an integrated approach. (Abstract)
E	Not relevant	J.Z. and M.A.; December 3, 2024	Forwood, Ryan	SPORT EDUCATION IN THE PRIMARY PHYSICAL EDUCATION CURRICULUM.
E	Not relevant	J.Z. and M.A.; December 3, 2024	Puente-Maxera, F; Mendez-Giménez, A; Pérez, DMD; Belmonte, JPL	Sport Education model and orienteering.Effects on adolescent students' life satisfaction, multiple intelligences, basic psychological needs and curricular model's perceptions
E	Not relevant	J.Z. and M.A.; December 3, 2024	Perlman D.; Caputi P.	Examining the influence of Sport Education on the precursors of amotivation
E	Not relevant	J.Z. and M.A.; December 3, 2024	Puente-Maxera F.; Méndez-Giménez A.; de Oieda D.M.	Sport education model and roles' dynamics. Effects of an intervention on motivational variables of elementary school's students; [Modelo de educación deportiva y dinámica de roles. Efectos de una intervención sobre las variables motivacionales de estudiantes de primaria]
E	No learning outcome	J.Z. and M.A.; December 3, 2024	Hastie P.A.; Ward J.K.; Brock S.J.	Effect of graded competition on student opportunities for participation and success rates during a season of Sport Education
E	Full article not accessible	J.Z. and M.A.; December 3, 2024	Cuevas R.; García-López L.M.; Serra-Olivares J.	Sport education model and self-determination theory: An intervention in secondary school children
E	No learning outcome	J.Z. and M.A.; December 3, 2024	Abellán J.; Segovia Y.	Sport education model and students with intellectual impairments: A study of four cases; [Educación deportiva y alumnado con discapacidad intelectual: Un estudio de cuatro casos]
E	No learning outcome	J.Z. and M.A.; December 3, 2024	Pérez, DMD; Méndez-Giménez, A; Pérez, JJV	Sport Education model effects in the social climate classroom, perceived competence and intent to be physically active: an extended study in primary education
E	No learning outcome	J.Z. and M.A.; December 3, 2024	del Campo D.G.D.; García López L.M.; Chaparro Jilete R.; Fernández Sánchez A.J.	Sport education model in second grade. Teachers and students' perceptions; [Aplicación del modelo de educación deportiva en segundo de educación primaria. Percepciones del alumnado y el profesorado]
E	No learning outcome	J.Z. and M.A.; December 3, 2024	Aldous D.; Sparkes A.C.; Brown D.H.K.	Trajectories towards failure: considerations regarding post-16 transitions within the UK Sport-Education sector
E	Not relevant	J.Z. and M.A.; December 3, 2024	Hastie P.A.; MacPhail A.; Calderón A.; Sinelnikov O.A.	Promoting professional learning through ongoing and interactive support: three cases within physical education
E	Review,meta-analysis, conference paper,book, book chapter,master's or doctoral thesis	J.Z. and M.A.; December 3, 2024	Guijarro E.; Rocamora I.; Evangelio C.; Víllora S.G.	Sport education model in Spain: A systematic review; [El modelo de Educación Deportiva en España: Una revisión sistemática]
E	Not relevant	J.Z. and M.A.; December 3, 2024	Rodrigues C.; Payne P.G.	Environmentalization of the physical education curriculum in Brazilian universities: culturally comparative lessons from critical outdoor education in Australia
E	Not in English	J.Z. and M.A.; December 3, 2024	Méndez-Giménez A.; Fernández-Río J.; Méndez-Alonso D.	Sport education model versus traditional model: Effects on motivation and sportsmanship; [Modelo de educación deportiva versus modelo tradicional: Efectos en la motivación y deportividad]
E	Not relevant	J.Z. and M.A.; December 3, 2024	Mesquita I.M.R.; Pereira C.H.D.A.B.; Araújo R.M.F.; Farias C.F.G.; Santos D.F.; Marques R.J.R.	Sport education model: From learning to teaching; [Modelo de educac¸ão esportiva: Da aprendizagem à aplicac¸ão]
E	Not relevant	J.Z. and M.A.; December 3, 2024	Moustard, R.	Sport education physique recherche.
E	Not relevant	J.Z. and M.A.; December 3, 2024	Wahl-Alexander Z.; Curtner-Smith M.; Sinelnikov O.	Influence of a purposefully negotiated season of sport education on one teacher and his pupils
E	Review,meta-analysis, conference paper,book, book chapter,master's or doctoral thesis	J.Z. and M.A.; December 3, 2024	Casey A.	Sport education through the eyes of a teacher-researcher and his students
E	Not relevant	J.Z. and M.A.; December 3, 2024	Burgueño R.; Medina-Casaubón J.; Morales-Ortiz E.; Cueto-Martín B.; Sánchez-Gallardo I.	Sport Education Versus Traditional Teaching: Influence on motivational regulation in High School students; [Educación Deportiva versus Enseñanza Tradicional: Influencia sobre la regulación motivacional en alumnado de Bachillerato]
I	Meet all inclusion criteria	J.Z. and M.A.; December 3, 2024	Evangelio C.; Fernández-Rio J.; Peiró-Velert C.; González-Víllora S.	Sport Education, Cooperative Learning and Health-Based Physical Education: Another Step in Pedagogical Models’ Hybridization
E	Not relevant	J.Z. and M.A.; December 3, 2024	Kirk, David	Sport Education, Critical Pedagogy, and Learning Theory: Toward an Intrinsic Justification for Physical Education and Youth Sport.
E	Full article not accessible	J.Z. and M.A.; December 3, 2024	Puente-Maxera F.; Mahedero-Navarrete M.P.; Méndez-Giménez A.; Martínez de Ojeda D.	Sport education, roles and vulnerability. Influence on responsibility and intercultural competence; [Educación deportiva, roles y vulnerabilidad. Influencia en la responsabilidad e interculturalidad]
E	Not relevant	J.Z. and M.A.; December 3, 2024	Gil-Arias A.; Harvey S.; Cárceles A.; Práxedes A.; Del Villar F.	Impact of a hybrid TGfU-Sport Education unit on student motivation in physical education
E	Not relevant	J.Z. and M.A.; December 3, 2024	Dyson, B; Griffin, LL; Hastie, P	Sport education, tactical games, and cooperative learning: Theoretical and pedagogical considerations
E	Not relevant	J.Z. and M.A.; December 3, 2024	Hastie P.A.; Wallhead T.L.	Operationalizing physical literacy through sport education
E	Not relevant	J.Z. and M.A.; December 3, 2024	Parker, MB; Curtner-Smith, M	Sport Education: A Panacea for Hegemonic Masculinity in Physical Education?
E	Not relevant	J.Z. and M.A.; December 3, 2024	Siedentop, D	Sport education: A retrospective
E	Not relevant	J.Z. and M.A.; December 3, 2024	Layne T.E.; Hastie P.A.	Analysis of teaching physical education to second-grade students using sport education
E	Not relevant	J.Z. and M.A.; December 3, 2024	Chen Y.C.; Curtner-Smith M.D.	Hegemonic masculinity in sport education: case studies of pre-service physical education teachers with teaching orientations
E	Not relevant	J.Z. and M.A.; December 3, 2024	Oslin, J	Sport education: Cautions, considerations, and celebrations
E	Not relevant	J.Z. and M.A.; December 3, 2024	Bohler, Heidi ; Meaney, Karen, S.	Sport Education: Examining an Alternative Physical Education Instructional Approach. (Abstract)
E	Not relevant	J.Z. and M.A.; December 3, 2024	Shehu, Jimoh	Sport education: ideology, evidence and implications for physical education in Africa.
E	Review,meta-analysis, conference paper,book, book chapter,master's or doctoral thesis	J.Z. and M.A.; December 3, 2024	Hastie P.	Sport education: International perspectives
E	Not relevant	J.Z. and M.A.; December 3, 2024	Hong-Min Lee ; Seung-Yeop Baek	Sport Education: Motivating Students with Disabilities in Physical Education.
E	Not relevant	J.Z. and M.A.; December 3, 2024	Wallhead, Tristan ; O'sullivan, Mary	Sport Education: physical education for the new millennium?
E	Not relevant	J.Z. and M.A.; December 3, 2024	MacPhail, A; Kirk, D; Kinchin, G	Sport education: Promoting team affiliation through physical education
E	Not relevant	J.Z. and M.A.; December 3, 2024	Casado-Robles, C; Mayorga-Vega, D; Guijarro-Romero, S; Viciana, J	Sport education-based irregular teaching unit and students' physical activity during school recess
E	Not relevant	J.Z. and M.A.; December 3, 2024	Mikhaylova T.V.	Sport institution as basis for highly-skilled personnel efficient training model
E	No learning outcome	J.Z. and M.A.; December 3, 2024	Whatman S.L.; Singh P.	Constructing health and physical education curriculum for indigenous girls in a remote Australian community
E	No learning outcome	J.Z. and M.A.; December 3, 2024	Martin M.R.; Zimmerman R.; Ciotto C.	Sport Nutritionist: A New Sport Education Role
E	No learning outcome	J.Z. and M.A.; December 3, 2024	Hastie, PA	Sport Pedagogy Research and Its Contribution to the Rediscovery of Joyful Participation in Physical Education
E	No learning outcome	J.Z. and M.A.; December 3, 2024	Orekhov E.F.; Utisheva E.V.	Sport philosophy institutionalization in higher education in physical culture and sport industry
E	No learning outcome	J.Z. and M.A.; December 3, 2024	Hastie P.; Sinelnikov O.; Wallhead T.; Layne T.	Perceived and actual motivational climate of a mastery-involving sport education season
E	Not relevant	J.Z. and M.A.; December 3, 2024	Griffin, Joy	Sport Psychology: Myths in Sport Education and Physical Education.
E	No learning outcome	J.Z. and M.A.; December 3, 2024	Sandford, R; Beckett, A; Giulianotti, R	Sport, disability and (inclusive) education: critical insights and understandings from the Playdagogy programme
E	Not relevant	J.Z. and M.A.; December 3, 2024	Harvey S.; Kirk D.; O'Donovan T.M.	Sport Education as a pedagogical application for ethical development in physical education and youth sport
E	Not relevant	J.Z. and M.A.; December 3, 2024	Lundvall S.	From Ling Gymnastics to Sport Science: The Swedish School of Sport and Health Sciences, GIH, from 1813 to 2013
E	Review,meta-analysis, conference paper,book, book chapter,master's or doctoral thesis	J.Z. and M.A.; December 3, 2024	Kohe G.Z.; Collison H.	Sport, education and corporatisation: Spaces of connection, contestation and creativity
E	Review,meta-analysis, conference paper,book, book chapter,master's or doctoral thesis	J.Z. and M.A.; December 3, 2024	Doll-Tepper G.; Koenen K.; Bailey R.	Sport, education and social policy: The state of the social sciences of sport
E	Not relevant	J.Z. and M.A.; December 3, 2024	Grupe, O.	Sporterziehung und Schulsportkultur.
E	Not relevant	J.Z. and M.A.; December 3, 2024	Lubyshev L.I.	Sportizated physical education methods: Notional system expansion experience
E	Review,meta-analysis, conference paper,book, book chapter,master's or doctoral thesis	J.Z. and M.A.; December 3, 2024	Torralba E.M.	Sports Ed 3.5: Establishing the value of data-driven sports development programs for universities through machine learning models
E	Not relevant	J.Z. and M.A.; December 3, 2024	Ginanjar A.; Suherman A.; Juliantine T.; Hidayat Y.	Sports orientation during learning team or individual sports using a sport education model; [Orientasi olahraga dalam pembelajaran olahraga tim atau olahraga individu menggunakan sport education model]
E	Review,meta-analysis, conference paper,book, book chapter,master's or doctoral thesis	J.Z. and M.A.; December 3, 2024	Osborne R.; Da Silva C.A.F.; Votre S.J.	Sports, education and sustainable development: A Brazilian reflection
E	Not relevant	J.Z. and M.A.; December 3, 2024	Hastie, PA; Brock, SJ; Buchanan, AB; Moore, ME	Stakeholders' perceptions of within-class ability grouping in a primary school physical education unit
E	Not relevant	J.Z. and M.A.; December 3, 2024	Howley, D; Dyson, B; Baek, S	Stepping Back, Stepping Up, and Stepping Forward: Exploring One Teacher's Evolving Approach to Teaching Social and Emotional Learning in High School Physical Education
E	Not relevant	J.Z. and M.A.; December 3, 2024	Díaz-Barahona J.; Esteve T.V.; Moya-Mata I.	Stereotypes associated with the human body: analysis of mobile devices applications used in physical and sports education; [Estereotipos asociados al cuerpo humano: análisis de aplicaciones móviles usadas en la educación físico-deportiva]
E	Not relevant	J.Z. and M.A.; December 3, 2024	Azzarito, L; Simon, M; Marttinen, R	Stop Photoshopping!: A Visual Participatory Inquiry Into Students' Responses to a Body Curriculum
E	Not relevant	J.Z. and M.A.; December 3, 2024	Eganov A.V.; Kuz A.M.; Korovin S.S.; Bykov V.S.	Structural features of mental health of athletes engaged in applied martial arts
E	Not relevant	J.Z. and M.A.; December 3, 2024	Vostrikov V.A.	Structural-contents characteristics of sports education in aspect of personal formation
E	Review,meta-analysis, conference paper,book, book chapter,master's or doctoral thesis	J.Z. and M.A.; December 3, 2024	Jansone, R	Student Assessment in Sport Lessons - Human Paradigm
E	Not relevant	J.Z. and M.A.; December 3, 2024	Glotova O.N.; Hastie P.A.	Learning to teach Sport Education in Russia: factors affecting model understanding and intentions to teach
E	Not relevant	J.Z. and M.A.; December 3, 2024	Chen Y.C.; Curtner-Smith M.	Hegemonic masculinity in sport education: Case studies of experienced in-service teachers with teaching orientations
E	Not relevant	J.Z. and M.A.; December 3, 2024	Perlman, D; Forrest, G	Student Coaches in Sport Education: A Case Study Examination of Their Influence on the Perceptions and Experiences of Their Players
I	Meet all inclusion criteria	J.Z. and M.A.; December 3, 2024	Farias, Cláudio ; Mesquita, Isabel ; Hastie, Peter Andrew	Student game-play performance in invasion games following three consecutive hybrid Sport Education seasons.
E	Not relevant	J.Z. and M.A.; December 3, 2024	Casey, A; Hastie, PA; Rovegno, I	Student learning during a unit of student-designed games
E	Not relevant	J.Z. and M.A.; December 3, 2024	Prieto J.L.; Rodríguez B.R.; Duarte M.M.; Palacio E.S.	Student perceptions of physical education in the It Grows program: physical activity, sport and gender equality; [Percepciones de los estudiantes sobre la educación física en el programa It Grows: actividad física, deporte e igualdad de género]
E	Not relevant	J.Z. and M.A.; December 3, 2024	Wallhead T.L.; Garn A.C.; Vidoni C.	Sport Education and social goals in physical education: relationships with enjoyment, relatedness, and leisure-time physical activity
E	Not relevant	J.Z. and M.A.; December 3, 2024	Stran M.; Sinelnikov O.; Woodruff E.	Pre-service teachers' experiences implementing a hybrid curriculum: Sport education and teaching games for understanding
E	Not relevant	J.Z. and M.A.; December 3, 2024	Arslan Y.	Assessment preferences of sport science students
E	Not relevant	J.Z. and M.A.; December 3, 2024	Pill S.	Student reflections of sport education in one urban australian primary school
E	Not relevant	J.Z. and M.A.; December 3, 2024	Hastie, PA	Student role involvement during a unit of sport education
E	Not relevant	J.Z. and M.A.; December 3, 2024	Liu L.; Luo X.; Wang Y.	Student self-efficacy on personal and social responsibility within a sport education model
E	Review,meta-analysis, conference paper,book, book chapter,master's or doctoral thesis	J.Z. and M.A.; December 3, 2024	Ressler, JD; Wahl-Alexander, Z	Student voice in physical education and before- and after-school physical activity settings
E	Not relevant	J.Z. and M.A.; December 3, 2024	Silva R.; Farias C.; Arroyo M.P.; Mesquita I.	Student-centred models in Physical Education: Pedagogical guidelines and research trends; [Modelos centrados en el alumno en Educación Física: Pautas pedagógicas y tendencias de investigacion]
E	Not relevant	J.Z. and M.A.; December 3, 2024	Méndez-Giménez A.; De Ojeda Pérez D.M.; Valverde-Pérez J.J.	Students and teachers assessment of conventional and self-made material: Longitudinal crossover study in physical education; [Valoración del alumnado y profesorado del material convencional y auto-construido: Estudio longitudinal de diseño cruzado en Educación Deportiva]
E	Not relevant	J.Z. and M.A.; December 3, 2024	Calderón A.; De Ojeda D.M.; Hastie P.A.	Students and teachers' perception after practice with two pedagogical models in physical education; [Valoración de alumnado y profesorado de educación física tras la aplicación de dos modelos de enseñanza]
E	Not relevant	J.Z. and M.A.; December 3, 2024	Sinelnikov O.A.; Hastie P.A.	Students' autobiographical memory of participation in multiple sport education seasons
E	Not relevant	J.Z. and M.A.; December 3, 2024	Araújo, R; Mesquita, I; Hastie, P; Pereira, C	Students' game performance improvements during a hybrid sport education-step-game-approach volleyball unit
E	No learning outcome	J.Z. and M.A.; December 3, 2024	Cronin, L; Marchant, D; Allen, J; Mulvenna, C; Cullen, D; Williams, G; Ellison, P	Students' perceptions of autonomy-supportive versus controlling teaching and basic need satisfaction versus frustration in relation to life skills development in PE
E	No learning outcome	J.Z. and M.A.; December 3, 2024	Tindall D.	Creating disability awareness through sport: exploring the participation, attitudes and perceptions of post-primary female students in Ireland
E	No learning outcome	J.Z. and M.A.; December 3, 2024	Parker M.; Curtner-Smith M.	Preservice teachers' use of production and reproduction teaching styles within multi-activity and sport education units
E	No learning outcome	J.Z. and M.A.; December 3, 2024	Evangelio, C; González-Víllora, S; Fernandez-Rio, J; Peiró-Velert, C	Students' perceptions on three-way pedagogical models hybridization: contributing to the development of active identities
E	Full article not accessible	J.Z. and M.A.; December 3, 2024	Araújo, R; Delgado, M; Azevedo, E; Mesquite, I	STUDENTS' TACTICAL UNDERSTANDING DURING A HYBRID SPORT EDUCATION/STEP-GAME APPROACH MODEL VOLLEYBALL TEACHING UNIT
E	Not relevant	J.Z. and M.A.; December 3, 2024	Fernández-Río J.; Méndez-Giménez A.; Méndez-Alonso D.	Effects of three instructional approaches in adolescents' physical self-concept
E	Review,meta-analysis, conference paper,book, book chapter,master's or doctoral thesis	J.Z. and M.A.; December 3, 2024	Wiemeyer, J	Students' Use of and Attitudes Towards Information and Communication Technologies in Sport Education Cross-Sectional Surveys Over the Past 15 Years
E	Not relevant	J.Z. and M.A.; December 3, 2024	Brock, S; Hastie, P	Students' verbal exchanges and dynamics during Sport Education
I	Meet all inclusion criteria	J.Z. and M.A.; December 3, 2024	Araújo, Rui ; Mesquita, Isabel ; Hastie, Peter ; Pereira, Cristiana	Students’ game performance improvements during a hybrid sport education–step-game-approach volleyball unit.
E	No learning outcome	J.Z. and M.A.; December 3, 2024	Evangelio C.; González-Víllora S.; Fernandez-Rio J.; Peiró-Velert C.	Students’ perceptions on three-way pedagogical models hybridization: contributing to the development of active identities
I	Meet all inclusion criteria	J.Z. and M.A.; December 3, 2024	Araújo R.; Delgado M.; Azevedo E.; Mesquita I.	Students’ tactical understanding during a hybrid sport education/step-game approach model volleyball teaching unit; [O conhecimento tático dos alunos durante uma unidade híbrida do modelo de educação desportiva e do modelo de abordagem progressiva ao jogo no voleibol]; [El conocimiento táctico de los alumnos durante una unidad de híbrida del modelo de educación deportiva y del modelo de aproximac…
E	Review,meta-analysis, conference paper,book, book chapter,master's or doctoral thesis	J.Z. and M.A.; December 3, 2024	Wiemeyer J.	Students’ Use of and Attitudes Towards Information and Communication Technologies in Sport Education Cross-Sectional Surveys Over the Past 15 Years
E	Not relevant	J.Z. and M.A.; December 3, 2024	Brock S.; Hastie P.	Students’ verbal exchanges and dynamics during Sport Education
E	Review,meta-analysis, conference paper,book, book chapter,master's or doctoral thesis	J.Z. and M.A.; December 3, 2024	Zhang K.-L.; Zhang L.; Bao J.; Shi J.-L.; Liu G.	Study on application of sport education model on ball teaching in university
E	Not relevant	J.Z. and M.A.; December 3, 2024	Sun Q.	Study on introduction of leisure sports into physical education in universities
E	Not relevant	J.Z. and M.A.; December 3, 2024	Mesquita I.; Farias C.; Hastie P.	The impact of a hybrid Sport Education-Invasion Games Competence Model soccer unit on students' decision making, skill execution and overall game performance
E	Not relevant	J.Z. and M.A.; December 3, 2024	Popescu, R	Study on Physical Condition Level of Physical Education Teachers in Constanta County
E	Review,meta-analysis, conference paper,book, book chapter,master's or doctoral thesis	J.Z. and M.A.; December 3, 2024	Zhan Y.	Study on role of leisure sports in university sport education
E	Not relevant	J.Z. and M.A.; December 3, 2024	Xu L.	Study on the application effect of multimedia CAI technology in university physical class and teaching evaluation
E	Review,meta-analysis, conference paper,book, book chapter,master's or doctoral thesis	J.Z. and M.A.; December 3, 2024	Guo W.; Li X.	Study on the evaluation and incentive of research ability of physical education teachers - Based on investigation in non-sports colleges and universities in Tianjin
E	Not relevant	J.Z. and M.A.; December 3, 2024	Kirk D.	Educational Value and Models-Based Practice in Physical Education
E	Not relevant	J.Z. and M.A.; December 3, 2024	Luna P.; Rodríguez-Donaire A.; Rodrigo-Ruiz D.; Cejudo J.	Subjective well-being and psychosocial adjustment: Examining the effects of an intervention based on the sport education model on children
E	Not relevant	J.Z. and M.A.; December 3, 2024	Kinchin G.D.; MacPhail A.; Chróinín D.N.	Irish primary school teachers' experiences with Sport Education
E	Not relevant	J.Z. and M.A.; December 3, 2024	Lundin K.; Schenker K.	Subject-specific literacy in Physical Education and Health–the case of Sweden
E	Not relevant	J.Z. and M.A.; December 3, 2024	Moy, B; Rossi, T; Russell, S	Supporting PETE students to implement an alternative pedagogy
E	Review,meta-analysis, conference paper,book, book chapter,master's or doctoral thesis	J.Z. and M.A.; December 3, 2024	Guo J.	Survey on the continuing physical education in the cities around the Taihu Lake
E	Not relevant	J.Z. and M.A.; December 3, 2024	Perlman D.	The influence of the Sport Education Model on developing autonomous instruction
E	Review,meta-analysis, conference paper,book, book chapter,master's or doctoral thesis	J.Z. and M.A.; December 3, 2024	O’donovan T.M.; Macphail A.; Kirk D.	SUSTAINABLE SPORT EDUCATION IN PRIMARY EDUCATION: An English case study
E	Not relevant	J.Z. and M.A.; December 3, 2024	Li, LX; Moosbrugger, ME; Mullin, EM; Wang, AN; Louis, M	Targeting Well-Being and Physical Activity through Sport Education in Higher Education
E	Not relevant	J.Z. and M.A.; December 3, 2024	Crance M.-C.; Trohel J.; Saury J.	The experience of a highly skilled student during handball lessons in physical education: a relevant pointer to the gap between school and sports contexts of practice
E	Not relevant	J.Z. and M.A.; December 3, 2024	García-López L.M.; Gutiérrez D.	The effects of a sport education season on empathy and assertiveness
E	Not relevant	J.Z. and M.A.; December 3, 2024	Perlman D.	The influence of the Sport Education Model on amotivated students' in-class physical activity
E	Not relevant	J.Z. and M.A.; December 3, 2024	Gil-Arias, Alexander ; Harvey, Stephen ; Morante, Óscar M. ; Claver, Fernando ; Fernández-Río, Javier	Teacher and Student's Perspectives on Their Experiences Within Hybrid Sport Education-Cooperative Learning Pedagogical Model Units in Elementary Physical Education.
E	Not relevant	J.Z. and M.A.; December 3, 2024	Manso-Lorenzo V.; Evangelio C.; Ruiz-Tendero G.; González-Víllora S.	Teacher or student-centred model? Step-by-step analysis of basic psychological needs of a new sport – goubak
E	Not relevant	J.Z. and M.A.; December 3, 2024	Bruschi M.; Eller M.L.; Neto A.F.; Dos Santos W.; Da Silva Mello A.; Schneider O.	Teacher training in the physical education school in Espírito Santo: Circulating knowledge and practices in the 1930's; [A formação docente na escola de educação física do Espírito Santo: Circulação de saberes e práticas na década de 1930]
E	Not relevant	J.Z. and M.A.; December 3, 2024	Alagül, Ö; Gürsel, F	Teacher who (cannot) Change: Experimental Processes of Physical Education Teachers by means of Pedagogical Innovations at the time of Their Professional Development
E	Not relevant	J.Z. and M.A.; December 3, 2024	Layne T.; Hastie P.	A task analysis of a sport education physical education season for fourth grade students
I	Meet all inclusion criteria	J.Z. and M.A.; December 3, 2024	Fernandez-Rio, Javier ; Menendez-Santurio, Jose Ignacio	Teachers and Students' Perceptions of a Hybrid Sport Education and Teaching for Personal and Social Responsibility Learning Unit.
E	No learning outcome	J.Z. and M.A.; December 3, 2024	Dominguez, YS; del Campo, DGD	Teachers' and students' perceptions of the HIIT application in Physical Education. Sport Education Model vs Traditional Approach
E	No learning outcome	J.Z. and M.A.; December 3, 2024	Bernstein, E; Lysniak, U	Teachers' Beliefs and Implementation of Competitive Activities for Multicultural Students
E	No learning outcome	J.Z. and M.A.; December 3, 2024	López, LMG; Gutiérrez, D; Bustos, JGF	TEACHERS' ENTREPRENEURSHIP IN THE TRANSITION FROM PRIMARY EDUCATION TO SECONDARY EDUCATION: A PROPOSAL FROM SPORT EDUCATION AND SERVICE-LEARNING
E	No learning outcome	J.Z. and M.A.; December 3, 2024	Romar, JE; Haag, E; Dyson, B	TEACHERS' EXPERIENCES OF THE TPSR (TEACHING PERSONAL AND SOCIAL RESPONSIBILITY) MODEL IN PHYSICAL EDUCATION
E	No learning outcome	J.Z. and M.A.; December 3, 2024	D'Elia, F	Teachers' perspectives about contents and learning aim of physical education in Italian primary school
E	Review,meta-analysis, conference paper,book, book chapter,master's or doctoral thesis	J.Z. and M.A.; December 3, 2024	Hill B.; Harris J.; Bacchus R.	Teaching Aboriginal Cultural Competence: Authentic Approaches
E	Not relevant	J.Z. and M.A.; December 3, 2024	Sinelnikov O.; Hastie P.	Teaching sport education to Russian students: An ecological analysis
E	Not relevant	J.Z. and M.A.; December 3, 2024	Carriedo A.; Méndez-Giménez A.; Fernández-Río J.; Cecchini J.A.	Teaching and assessment of physical fitness in secondary education: A proposal based on the sport education model; [Enseñanza y aplicación de los test de condición física en Educación Secundaria: Una propuesta basada en el Modelo de Educación Deportiva]
E	Not relevant	J.Z. and M.A.; December 3, 2024	Hordvik M.M.; MacPhail A.; Ronglan L.T.	Teaching and learning sport education: A self-study exploring the experiences of a teacher educator and pre-service teachers
E	Not relevant	J.Z. and M.A.; December 3, 2024	Da Costa L.C.A.; Do Nascimento J.V.; Vieira L.F.	Teaching invasive team sports in the school environment: From theory to practice from the perspective of a hybrid model
E	Not relevant	J.Z. and M.A.; December 3, 2024	Lenzen, B; Buyck, Y; Bouvier, A	Teaching Life Skills in Physical Education within Different Teaching Traditions: A Narrative Review
E	Not relevant	J.Z. and M.A.; December 3, 2024	Hastie P.A.; Sinelnikov O.A.; Guarino A.J.	The development of skill and tactical competencies during a season of badminton
E	Not relevant	J.Z. and M.A.; December 3, 2024	Leo, FM; Flores-Cidoncha, A; Ramírez-Bravo, I; López-Gajardo, MA; Pulido, JJ	Teaching Methodology Instruments in Physical Education: A Systematic Review
E	Not relevant	J.Z. and M.A.; December 3, 2024	Ferraz, R; Branquinho, L; Sortwell, A; Teixeira, JE; Forte, P; Marinho, DA	Teaching models in physical education: current and future perspectives
E	Not relevant	J.Z. and M.A.; December 3, 2024	Maher, AJ; Williams, D; Sparkes, AC	Teaching non-normative bodies: simulating visual impairments as embodied pedagogy in action
I	Meet all inclusion criteria	J.Z. and M.A.; December 3, 2024	Hastie PA, Buchanan AM.	Teaching responsibility through sport education: prospects of a coalition.
E	Not relevant	J.Z. and M.A.; December 3, 2024	Sinelnikov, O; Hastie, P	Teaching sport education to Russian students: An ecological analysis
E	Not relevant	J.Z. and M.A.; December 3, 2024	Kinchin, G.D. ; Penney, D. ; Clarke, G.	Teaching the national curriculum physical education: try sport education?
E	Not relevant	J.Z. and M.A.; December 3, 2024	Freire, ED; Marques, BG; Miranda, MLD	Teaching values in physical education classes: the perception of Brazilian teachers
E	Not relevant	J.Z. and M.A.; December 3, 2024	Junyor, JLRM; Krahenbuehl, T	Teachinghandball at school: action research through TGfU and the Sport Education Model
E	Not relevant	J.Z. and M.A.; December 3, 2024	Hassan A.; Abdelfatah W.	Technological competencies in the education of undergraduate students in sports education
E	Review,meta-analysis, conference paper,book, book chapter,master's or doctoral thesis	J.Z. and M.A.; December 3, 2024	Trung N.D.; Huy D.T.N.; Thao P.T.B.; Le T.-H.; Hien D.T.	Technology Devices in Sport Education, Technology Applications with Wearable Sensor and Accelerometer in Physical Exercises—And Ho Chi Minh and Lenin Ideologies on Physical Exercise for the Youth
E	Review,meta-analysis, conference paper,book, book chapter,master's or doctoral thesis	J.Z. and M.A.; December 3, 2024	Sinelnikov O.A.	Technology in models-based practice: A case of Sport Education
E	Not relevant	J.Z. and M.A.; December 3, 2024	Casey A.; Hastie P.A.; Rovegno I.	Student learning during a unit of student-designed games
E	Not relevant	J.Z. and M.A.; December 3, 2024	Liao, LCC; Hung, JM; Hung, SL	Teenager Recreation Sport Education Promotion
E	Not relevant	J.Z. and M.A.; December 3, 2024	Luguetti, C; Goodyear, VA; André, MH	That is like a 24 hours-day tournament!': using social media to further an authentic sport experience within sport education
E	Not in English	J.Z. and M.A.; December 3, 2024	Eriksson N.; Romar J.-E.; Dyson B.	The action research story of a student–teacher: Change is not easy and it takes time, effort, and critical reflection; [La historia de la investigación acción de un estudiante-profesor: El cambio no es fácil y lleva tiempo, esfuerzo, y reflexión crítica]
E	Not relevant	J.Z. and M.A.; December 3, 2024	Li P.; Mei Y.	The aesthetic thought of competitive sports and the value study of aesthetic education in health education
E	Review,meta-analysis, conference paper,book, book chapter,master's or doctoral thesis	J.Z. and M.A.; December 3, 2024	Yan W.	The analysis on current construction situation of the university sports informationization education resource in our country
E	Not relevant	J.Z. and M.A.; December 3, 2024	Stran M.; Curtner-Smith M.	Impact of different types of knowledge on two preservice teachers' ability to learn and deliver the Sport Education model
E	Review,meta-analysis, conference paper,book, book chapter,master's or doctoral thesis	J.Z. and M.A.; December 3, 2024	Wen B.	The Application of Artificial Intelligence Technology in Physical Education
I	Meet all inclusion criteria	J.Z. and M.A.; December 3, 2024	Arikan N	Effect of Sport Education Model-Based Social-Emotional Learning Program on Emotional In-telligence
E	Not relevant	J.Z. and M.A.; December 3, 2024	Sinelnikov O.A.	Sport education for teachers: Professional development when introducing a novel curriculum model
E	Not relevant	J.Z. and M.A.; December 3, 2024	Swabey K.; Penney D.	Using discursive strategies, playing policy games and shaping the future of physical education
E	Not relevant	J.Z. and M.A.; December 3, 2024	Kryshtanovych S.; Balukh M.; Buchkivska G.; Chubinska N.; Ilina D.	The Application of Health Pedagogy in the Context of the Formation of Physical Education among Schoolchildren
E	Review,meta-analysis, conference paper,book, book chapter,master's or doctoral thesis	J.Z. and M.A.; December 3, 2024	Qi B.; Zhang N.; Okawa Y.	The application of robot performance technology in physical education
E	Not relevant	J.Z. and M.A.; December 3, 2024	Mowling C.M.; Brock S.J.; Hastie P.A.	Fourth grade students' drawing interpretations of a sport education soccer unit
E	Not relevant	J.Z. and M.A.; December 3, 2024	Li S.; Chen L.; Wu Q.; Xin S.; Chen Z.	The behavior model of psychological contract between sports teachers and undergraduate students in China
E	Not relevant	J.Z. and M.A.; December 3, 2024	Hastie P.A.	The Biome Project: developing a legitimate parallel curriculum for physical education and life sciences
E	Review,meta-analysis, conference paper,book, book chapter,master's or doctoral thesis	J.Z. and M.A.; December 3, 2024	Wei L.J.	The compared research of modern sports teaching mode in China and the USA
E	Not relevant	J.Z. and M.A.; December 3, 2024	Luguetti, C; Lopes, P; Sobrinho, DRD; Carbinatto, MV; MacPhail, A	The complexity, tensions and struggles in developing learning communities throughout a Sport Education season
E	Not relevant	J.Z. and M.A.; December 3, 2024	Tao L.	The construction of track and field education in Colleges and universities based on new curriculum reform
E	Not relevant	J.Z. and M.A.; December 3, 2024	Razouki A.; Khzami S.-E.; Selmaoui S.; Agorram B.	The contribution of physical and sports education to health education of Moroccan middle school students: Representations and practices of teachers
I	Meet all inclusion criteria	J.Z. and M.A.; December 3, 2024	Gómez Buendía Á, Sánchez-Alcaraz Martínez B J, Cifo Izquierdo M I, Gómez Mármol A	Effects of a hybrid teaching model (SEM + TGfU) and the model of personal and social responsibility on sportsmanship and enjoyment in 4° Secondary and 1° Baccalaureate students (Efectos de un modelo híbrido de enseña-nza (MED + TGfU) y el modelo de respon)
E	Review,meta-analysis, conference paper,book, book chapter,master's or doctoral thesis	J.Z. and M.A.; December 3, 2024	Zhang B.-F.; Yan X.	The design of general video feedback system suitable for college sports teaching
E	Not relevant	J.Z. and M.A.; December 3, 2024	Domínguez, BN; Nogales, JAC; Robles, MTA; Fuentes-Guerra, FJG	The Development of Fair Play in Physical Education and School Sports: A Systematic Review
E	Not relevant	J.Z. and M.A.; December 3, 2024	Fenanlampir A.; Leasa M.; Batlolona J.R.	The development of homogeneity psycho cognition learning strategy in physical education learning
E	Review,meta-analysis, conference paper,book, book chapter,master's or doctoral thesis	J.Z. and M.A.; December 3, 2024	Bukhari K.; Efendi Z.M.; Jama J.	The Development of Physical and Sport Education Learning Model by Using Small Games
E	Not relevant	J.Z. and M.A.; December 3, 2024	Robles, MTA; Domínguez, BN; Nogales, JAC; Fuentes-Guerra, FJG	The development of respect in young athletes: A systematic review and meta-analysis
E	Not relevant	J.Z. and M.A.; December 3, 2024	Hastie, PA; Sinelnikov, OA; Guarino, AJ	The development of skill and tactical competencies during a season of badminton
E	Not relevant	J.Z. and M.A.; December 3, 2024	Hastie PA, Calderón A, Rolim RJ, Guarino AJ.	The development of skill and knowledge during a sport education season of track and field athletics.
E	Not relevant	J.Z. and M.A.; December 3, 2024	Sinelnikov, OA	The ecological paradigm as a theoretical framework for pedagogical model examination
E	Not relevant	J.Z. and M.A.; December 3, 2024	Bruner M.W.; Erickson K.; Wilson B.; Côté J.	An appraisal of athlete development models through citation network analysis
E	Not relevant	J.Z. and M.A.; December 3, 2024	Dyson, B; Linehan, NR; Hastie, PA	The Ecology of Cooperative Learning in Elementary Physical Education Classes
E	Review,meta-analysis, conference paper,book, book chapter,master's or doctoral thesis	J.Z. and M.A.; December 3, 2024	Song P.; Xu S.; Fong W.T.; Chin C.L.; Chua G.G.; Huang Z.	An immersive VR system for sports education
E	Not relevant	J.Z. and M.A.; December 3, 2024	Torres, DL; López, LMG; Martínez, LR	The educational value of sports education: an analysis from the theories of Piaget and Kohlberg
E	Not relevant	J.Z. and M.A.; December 3, 2024	Iserbyt, P; Dehandschutter, T; Leysen, H; van der Mars, H	The Effect of a Coaching Clinic on Student-Coaches' Behavior During a Basketball Sport Education Season With Preservice Teachers
E	Not relevant	J.Z. and M.A.; December 3, 2024	Lentillon-Kaestner V.; Patelli G.	The effect of alternating grouping forms on the pleasure felt in physical and sports education; [Effet de l'alternance des formes de groupement sur le plaisir ressenti en éducation physique et sportive]
E	Not relevant	J.Z. and M.A.; December 3, 2024	Sinelnikov O.A.; Hastie P.	A motivational analysis of a season of Sport Education
E	Not relevant	J.Z. and M.A.; December 3, 2024	Altinkok M.	The effect of coordinated teaching method practices on some motor skills of 6-year-old children; [Koordinasyon ile öğretim Yöntemi uygulamalarının 6 yaş çocuklardaki bazı motor becerilere etkisi]
E	Not relevant	J.Z. and M.A.; December 3, 2024	Chu, YC; Chen, C; Wang, GQ; Su, FZ	The Effect of Education Model in Physical Education on Student Learning Behavior
E	Not relevant	J.Z. and M.A.; December 3, 2024	Kulinna P.H.	Models for curriculum and pedagogy in elementary school physical education
E	Not relevant	J.Z. and M.A.; December 3, 2024	Ginanjar A.; Ramadhan R.; Effendy F.; Kharisma Y.; Agustin N.M.	The Effect of Sport Education Season Futsal on College Student Sport Orientation
E	No learning outcome	J.Z. and M.A.; December 3, 2024	MacPhail A.; Gorely T.; Kirk D.; Kinchin G.	Children's experiences of fun and enjoyment during a season of sport education
E	No learning outcome	J.Z. and M.A.; December 3, 2024	Manninen, M; Campbell, S	The effect of the Sport Education Model on basic needs, intrinsic motivation and prosocial attitudes: A systematic review and multilevel meta-analysis
E	No learning outcome	J.Z. and M.A.; December 3, 2024	Zhangl, J; Sohl, KG; Anuar, MAB; Lin, XF; Baol, L; Nasiruddin, NJM	The Effect of the Sport Education Model on Sports Ability: A Critical Systematic Review
E	No learning outcome	J.Z. and M.A.; December 3, 2024	Dyson B.; Griffin L.L.; Hastie P.	Sport education, tactical games, and cooperative learning: Theoretical and pedagogical considerations
E	No learning outcome	J.Z. and M.A.; December 3, 2024	García-López, LM; Gutiérrez, D	The effects of a sport education season on empathy and assertiveness
E	Not relevant	J.Z. and M.A.; December 3, 2024	Sgrò F.; Coppola R.; Schembri R.; Lipoma M.	The effects of a tactical games model unit on students’ volleyball performances in elementary school
E	Not relevant	J.Z. and M.A.; December 3, 2024	Hastie, PA; Wang, W; Liu, HR; He, YH	The Effects of Play Practice Instruction on the Badminton Content Knowledge of a Cohort of Chinese Physical Education Majors
E	Not relevant	J.Z. and M.A.; December 3, 2024	Jiménez-Parra, JF; Belando-Pedreño, N; Valero-Valenzuela, A	The Effects of the ACTIVE VALUES Program on Psychosocial Aspects and Executive Functions
E	Review,meta-analysis, conference paper,book, book chapter,master's or doctoral thesis	J.Z. and M.A.; December 3, 2024		The emergence of sport education in Scottish primary schools
E	Review,meta-analysis, conference paper,book, book chapter,master's or doctoral thesis	J.Z. and M.A.; December 3, 2024	Jess M.; Carse N.; McMillan P.; Atencio M.	THE EMERGENCE OF SPORT EDUCATION IN SCOTTISH PRIMARY SCHOOLS
I	Meet all inclusion criteria	J.Z. and M.A.; December 3, 2024	Araújo, Rui Manuel Flores ; Hastie, Peter Andrew ; de Assunção Bessa Pereira, Cristiana Helena ; Mesquita, Isabel Maria Ribeiro	The evolution of student-coach's pedagogical content knowledge in a combined use of sport education and the step-game-approach model.
E	Not in English	J.Z. and M.A.; December 3, 2024	Giese M.; Hoffmann T.	The excluded? “Performance equity” in inclusive physical education: A critical analysis of ableism from disability and inclusion pedagogical perspectives; [Die Ausgeschlossenen? „Leistungsgerechtigkeit“ im inklusiven Sportunterricht: Eine ableismkritische Analyse aus behinderten- und inklusionspädagogischer Perspektive]
E	Review,meta-analysis, conference paper,book, book chapter,master's or doctoral thesis	J.Z. and M.A.; December 3, 2024	Chen, HX; Chen, N	The Expansion and Development of Leisure Sports curriculum in College P. E. Teaching
E	Not relevant	J.Z. and M.A.; December 3, 2024	Perlman D.; Karp G.G.	A self-determined perspective of the Sport Education Model
E	Not relevant	J.Z. and M.A.; December 3, 2024	Crance, MC; Trohel, J; Saury, J	The experience of a highly skilled student during handball lessons in physical education: a relevant pointer to the gap between school and sports contexts of practice
E	Not relevant	J.Z. and M.A.; December 3, 2024	Jayantilal K.; O'Leary N.	The factors influencing two primary teachers’ interpretation of games
E	Not relevant	J.Z. and M.A.; December 3, 2024	Tsai C.-T.L.; Zhou L.	The history of sports and physical education in China
I	Meet all inclusion criteria	J.Z. and M.A.; December 3, 2024	Mesquita, Isabel ; Farias, Cláudio ; Hastie, Peter	The impact of a hybrid Sport Education–Invasion Games Competence Model soccer unit on students’ decision making, skill execution and overall game performance.
E	Not relevant	J.Z. and M.A.; December 3, 2024	Hastie P.A.; Sluder J.B.; Buchanan A.M.; Wadsworth D.D.	The impact of an obstacle course sport education season on students' aerobic fitness levels
E	Not relevant	J.Z. and M.A.; December 3, 2024	McMahon E.; MacPhail A.	Learning to teach sport education: The experiences of a pre-service teacher
I	Meet all inclusion criteria	J.Z. and M.A.; December 3, 2024	Gouveia ÉR, Lizandra J, Martinho DV, França C, Ihle A, Sarmento H, Antunes H, Correia AL, Lopes H, Marques A.	The Impact of Different Pedagogical Models on Moderate-to-Vigorous Physical Activity in Physical Education Classes.
E	Review,meta-analysis, conference paper,book, book chapter,master's or doctoral thesis	J.Z. and M.A.; December 3, 2024	Penney D.; Clarke G.; Quill M.; Kinchin G.D.	Sport education in physical education: Research based practice
E	Full article not accessible	J.Z. and M.A.; December 3, 2024	Li, P; Wang, W; Liu, HR; Zhang, CH; Hastie, PA	The Impact of Sport Education on Chinese Physical Education Majors' Volleyball Competence and Knowledge
E	Not relevant	J.Z. and M.A.; December 3, 2024	Hastie, Peter A. ; Li, Ping ; Liu, Hairui ; Zhou, Xiang ; Kong, Lingsong	The Impact of Sport Education on Chinese Physical Education Majors' Volleyball Content Knowledge and Performance.
E	Not relevant	J.Z. and M.A.; December 3, 2024	Li P.; Wang W.; Liu H.; Zhang C.; Hastie P.A.	The Impact of Sport Education on Chinese Physical Education Majors’ Volleyball Competence and Knowledge
E	Not relevant	J.Z. and M.A.; December 3, 2024	Liu, HR; Shen, W; Hu, AY; Wang, W; Li, W; Hastie, PA	The Impact of Sport Education on Physical Education Majors' Basketball Content Knowledge and Performance
E	Review,meta-analysis, conference paper,book, book chapter,master's or doctoral thesis	J.Z. and M.A.; December 3, 2024	Hastie P.	The impact of sport education on research and teaching in physical education; [Efecto del modelo de Educación Deportiva sobre la investigación y la enseñanza en educación física]
E	Not relevant	J.Z. and M.A.; December 3, 2024	Hastie PA, Li P, Liu H, Zhou X, Kong L.	The Impact of Sport Education on Chinese Physical Education Majors' Volleyball Content Knowledge and Performance
E	Not relevant	J.Z. and M.A.; December 3, 2024	Haro, CI; Mora, JT	The individual and social values regarding physical education professionals and cadete onubense football professionals
E	Not relevant	J.Z. and M.A.; December 3, 2024	Richards, KA; Templin, TJ	The Influence of a State Mandated Induction Assistance Program on the Socialization of a Beginning Physical Education Teacher
E	Not relevant	J.Z. and M.A.; December 3, 2024	Iserbyt, P; Ward, P; Martens, J	The influence of content knowledge on teaching and learning in Traditional and Sport Education contexts: an exploratory study
E	Not relevant	J.Z. and M.A.; December 3, 2024	Kao, CC; Luo, YJ	The influence of low-performing students' motivation on selecting courses from the perspective of the sport education model
E	Not relevant	J.Z. and M.A.; December 3, 2024	Deenihan J.T.; MacPhail A.	The influence of organizational socialization in preservice teachers' delivery of Sport Education
E	Not relevant	J.Z. and M.A.; December 3, 2024	Spittle, Michael ; Byrne, Kate	The influence of Sport Education on student motivation in physical education.
E	Review,meta-analysis, conference paper,book, book chapter,master's or doctoral thesis	J.Z. and M.A.; December 3, 2024		The influence of student status on student interactions and experiences during a sport education unit
E	Review,meta-analysis, conference paper,book, book chapter,master's or doctoral thesis	J.Z. and M.A.; December 3, 2024	Liu Y.; Liu Y.L.	The influence of the internet sports information on college physical education
E	Not relevant	J.Z. and M.A.; December 3, 2024	Perlman, D	The influence of the Sport Education Model on developing autonomous instruction
E	Not relevant	J.Z. and M.A.; December 3, 2024	Mandzáková M.; Slováková M.	The Intervention Program effect on the Quality of Children’s Body Posture at Elementary Education Level
I	Meet all inclusion criteria	J.Z. and M.A.; December 3, 2024	Araújo, R; Hastie, P; Lohse, KR; Bessa, C; Mesquita, I	The long-term development of volleyball game play performance using Sport Education and the Step-Game-Approach model
E	Not relevant	J.Z. and M.A.; December 3, 2024	Gleyse J.	The machine body metaphor: From science and technology to physical education and sport, in France (1825-1935)
E	Review,meta-analysis, conference paper,book, book chapter,master's or doctoral thesis	J.Z. and M.A.; December 3, 2024	Gu Z.	The method to make hidden curriculum of physical education explicitly
E	Not relevant	J.Z. and M.A.; December 3, 2024	Tsangaridou, N. ; Andreou, N.	The model of sport education: an alternative teaching model of physical education.
E	Review,meta-analysis, conference paper,book, book chapter,master's or doctoral thesis	J.Z. and M.A.; December 3, 2024	Hastie P.	The nature and purpose of sport education as an educational experience
E	Not relevant	J.Z. and M.A.; December 3, 2024	Liu L.; Li F.	The ordinary university sports education specialized aerobics curriculum goal and construction
E	Not relevant	J.Z. and M.A.; December 3, 2024	Hastie, PA	The participation and perceptions of girls within a unit of sport education
E	Not relevant	J.Z. and M.A.; December 3, 2024	Walsh, C; Tannehill, D; MacPhail, A	The perceived needs of teacher educators as they strive to implement curriculum change
E	Not relevant	J.Z. and M.A.; December 3, 2024	Manzano, D; Valero-Valenzuela, A	THE PERSONAL AND SOCIAL RESPONSIBILITY MODEL (TPSR) IN THE DIFFERENT SUBJECTS OF PRIMARY EDUCATION AND ITS IMPACT ON RESPONSIBILITY, AUTONOMY, MOTIVATION, SELF-CONCEPT AND SOCIAL CLIMATE
E	Not relevant	J.Z. and M.A.; December 3, 2024	Claudia, WMY	The physical education pedagogical approaches in nurturing physical literacy among primary and secondary school students: A scoping review
E	Not relevant	J.Z. and M.A.; December 3, 2024	Müller A.J.; Rossatto C.A.	The politics of body capital within neoliberal social reproduction systems: Freirean critical pedagogy principles in Brazilian schools
E	Review,meta-analysis, conference paper,book, book chapter,master's or doctoral thesis	J.Z. and M.A.; December 3, 2024	Xiao, GY; Cai, YJ	The Practice and Thinking of Curriculum Reform in College Sport Education
E	Not relevant	J.Z. and M.A.; December 3, 2024	Gerdin G.; Larsson H.	The productive effect of power: (dis)pleasurable bodies materialising in and through the discursive practices of boys’ physical education
E	Not relevant	J.Z. and M.A.; December 3, 2024	Sato, T; Haegele, J; Saito, M; Sawae, Y	The Professional Socialisation of Japanese Graduate Students during Adapted Physical Education Practicum Experiences
E	Not relevant	J.Z. and M.A.; December 3, 2024	Farias, C; Wallhead, T; Mesquita, I	'The Project Changed My Life': Sport Education's Transformative Potential on Student Physical Literacy
E	Review,meta-analysis, conference paper,book, book chapter,master's or doctoral thesis	J.Z. and M.A.; December 3, 2024	Salko M.G.; Deberdieva E.M.; Lenkova O.V.; Kovalzhina L.S.; Funtikova E.A.	The Rationale for the Implementation of Investment Projects of the Fuel and Energy Complex Enterprise
E	Not relevant	J.Z. and M.A.; December 3, 2024	El Oirdi H.; Eloirdi A.; Ahami A.; Koutaya A.	THE RELATIONSHIP BETWEEN FORMS OF MOTIVATION AND MENTAL SKILLS IN PHYSICAL EDUCATION AND SPORT
E	Not relevant	J.Z. and M.A.; December 3, 2024	Özdemir N.	The relationship between hidden curriculum perception and university life quality in sports education
E	Not relevant	J.Z. and M.A.; December 3, 2024	Vasquez M.; Wallhead T.L.	The relationship between occupational socialization factors and in-service physical educators’ reported use of sport education
E	Not relevant	J.Z. and M.A.; December 3, 2024	Yildizhan Y.Ç.; Yazici M.	The relationship between subjective well-being levels and physical self-perception and eating attitudes of students receiving sports education
E	Review,meta-analysis, conference paper,book, book chapter,master's or doctoral thesis	J.Z. and M.A.; December 3, 2024	Liang Y.	The research of the physical education and training system based on network information technology
E	Review,meta-analysis, conference paper,book, book chapter,master's or doctoral thesis	J.Z. and M.A.; December 3, 2024	Ma B.; Wang X.; Li Q.	The research on physical education teaching in sino-foreign cooperation in running schools
E	Not relevant	J.Z. and M.A.; December 3, 2024	Yélamos, GM; Maclachlan, M; Carty, C; Carney, S	The role of human rights in sport education: a call towards a new curriculum
E	Review,meta-analysis, conference paper,book, book chapter,master's or doctoral thesis	J.Z. and M.A.; December 3, 2024	Quennerstedt, M; Maivorsdotter, N	THE ROLE OF LEARNING THEORY IN LEARNING TO TEACH
E	Not relevant	J.Z. and M.A.; December 3, 2024	Koekoek, J; Knoppers, A	The role of perceptions of friendships and peers in learning skills in physical education
E	Not relevant	J.Z. and M.A.; December 3, 2024	Flemons, M; Diffey, F; Cunliffe, D	The Role of PETE in Developing and Sustaining Physical Literacy Informed Practitioners
E	Not relevant	J.Z. and M.A.; December 3, 2024	Guijarro, E; Rocamora, I; González-Víllora, S; Arias-Palencia, NM	The role of physical education in the achievement of international recommendations: A study based on pedagogical models
E	Review,meta-analysis, conference paper,book, book chapter,master's or doctoral thesis	J.Z. and M.A.; December 3, 2024	Hartoto, S; Khory, FD; Prakoso, BB	The role of students' self-confidence in relation with swimming routines, frequency, and tutor in swimming class
E	Not relevant	J.Z. and M.A.; December 3, 2024	Basuki S.	The role of supervision and moral aspect towards performance: An evaluation of physical education teachers in Indonesia
E	Not relevant	J.Z. and M.A.; December 3, 2024	TaeSuh Y.; Park J.B.; Kim S.D.	The roles of psychomotricians in rehabilitation sport
E	Not relevant	J.Z. and M.A.; December 3, 2024	Melero-Canas, D; Manzano-Sánchez, D; Navarro-Ardoy, D; Morales-Baños, V; Valero-Valenzuela, A	The Seneb's Enigma: Impact of a Hybrid Personal and Social Responsibility and Gamification Model-Based Practice on Motivation and Healthy Habits in Physical Education
E	Review,meta-analysis, conference paper,book, book chapter,master's or doctoral thesis	J.Z. and M.A.; December 3, 2024	Chen M.	The Sharing Platform for Smart Physical Education by Using Big Data Information Network
E	Not relevant	J.Z. and M.A.; December 3, 2024	Talaghir, LG; Rus, CM; Iconomescu, TM; Popovici, IM	The Significance of Performance-Based Assessment for the Physical Education School Subject According to the Scoring System Used in the Romanian Educational System
E	Not relevant	J.Z. and M.A.; December 3, 2024	Wilson, WJ; Richards, KAR; Kelly, LE	THE SOCIALIZATION OF ADAPTED PHYSICAL EDUCATORS: WHAT IS KNOWN AND FUTURE DIRECTIONS
E	Not relevant	J.Z. and M.A.; December 3, 2024	Gubacs-Collins, K	The Socratic Gymnasium: Learning Lessons of Life Through Physical Education
E	Not relevant	J.Z. and M.A.; December 3, 2024	Savard, C.	The 'sport education' approach: a better way of teaching physical education.
E	Full article not accessible	J.Z. and M.A.; December 3, 2024	de Vargas T.G.; Morisso M.M.; González F.J.; Sawitzki R.L.	The sport education experience in physical education classes: Using the teaching model in a futsal teaching unit; [A experiência do sport education nas aulas de educação física: Utilizando o modelo de ensino em uma unidade didática de futsal]; [La experiencia del sport education en las clases de educación física: Utilizando ese modelo de enseñanza en una unidad didáctica de fútbol sala]
E	Not relevant	J.Z. and M.A.; December 3, 2024	Cheng, Shu ; Coolkens, Rosalie ; Ward, Phillip ; Iserbyt, Peter	Generalization From Physical Education to Recess During an Elementary Sport Education Season.
E	Not relevant	J.Z. and M.A.; December 3, 2024	Molina M.; Gutiérrez D.; Segovia Y.; Hopper T.	The Sport Education model in a rural school: Friendship, responsibility and psychological basic needs; [El modelo de Educación Deportiva en la escuela rural: Amistad, responsabilidad y necesidades psicológicas básicas]
E	Not relevant	J.Z. and M.A.; December 3, 2024	Evangelio, C; Sierra-Díaz, J; González-Víllora, S; Fernández-Río, J	THE SPORT EDUCATION MODEL IN ELEMENTARY AND SECONDARY EDUCATION: A SYSTEMATIC REVIEW
E	Review,meta-analysis, conference paper,book, book chapter,master's or doctoral thesis	J.Z. and M.A.; December 3, 2024	Evangelio C.; González-Víllora S.; Serra-Olivares J.; Pastor-Vicedo J.C.	The Sport Education Model in Spain: A review of state of the art and outlook; [El Modelo de Educación Deportiva en España: Una revisión del estado de la cuestión y prospectiva]
E	Not relevant	J.Z. and M.A.; December 3, 2024	Ginciene G.; Matthiesen S.Q.	The sport education model on the teaching of track and field in school; [O modelo do sport education no ensino do atletismo na escola]; [El modelo de sport education en la enseñanza del atletismo en la escuela]
E	Not relevant	J.Z. and M.A.; December 3, 2024	Tinning, R.	The sport education movement : a phoenix, bandwagon or hearse for physical education.
E	Not relevant	J.Z. and M.A.; December 3, 2024	Jarnet L.	The spread of football in Franche-Comte: Spatialization of the life cycle of a sports unit; [Théories et actions d'alain hébrard: Un paradigme cognitiviste de l'éducation physique et sportive]
E	No learning outcome	J.Z. and M.A.; December 3, 2024	Yılmaz M.; Karakaya Y.E.; Savucu Y.	The state of preparedness of prospective physical education and sports teachers
E	No learning outcome	J.Z. and M.A.; December 3, 2024	Carlson, TB; Hastie, PA	The student social system within sport education
E	No learning outcome	J.Z. and M.A.; December 3, 2024	Yongjin K.; Li-Jun Z.	The study on sport education curriculum system based on information technology
E	No learning outcome	J.Z. and M.A.; December 3, 2024	Buchanan, Alice M. ; Barrow, Brook	The Table Tennis Triathlon: An Integrated Sport Education Season.
E	No learning outcome	J.Z. and M.A.; December 3, 2024	Hu Z.	The teaching research based on natural ecological environment and the knowledge theory of university sports
E	Not relevant	J.Z. and M.A.; December 3, 2024	Llamas-Cruz O.; de Jesús Barreras Villavelázquez T.; Dorantes-González J.S.; Concepción Soto Valenzuela Ma.; Velducea W.V.; González-Rivas R.A.	The teaching-learning process, a systemic approach to its components in school sports; [El proceso de enseñanza-aprendizaje, enfoque sistémico de sus componentes en el deporte escolar]
E	Not relevant	J.Z. and M.A.; December 3, 2024	Mikalonytė R.	The use of the small-sided games method in a reduced pitch area for learning handball; [Žaidimo sumažintame aikštės plote metodo panaudojimas mokantis žaisti rankinį]
E	Not relevant	J.Z. and M.A.; December 3, 2024	de Souza V.F.M.; Anversa A.L.B.; Bisconsini C.R.; Moreira E.C.; de Oliveira A.A.B.	The use of TICS as facilitator in the process of continued education training of a social sports program
E	Review,meta-analysis, conference paper,book, book chapter,master's or doctoral thesis	J.Z. and M.A.; December 3, 2024	Zhao, C	Theory Innovation Ideas of PE Curriculum in Wuhan Institute of Physical Education
E	Not relevant	J.Z. and M.A.; December 3, 2024	Rong J.	Thinking regulation characteristics of basketball free-throw based on event-related potential analysis
E	Not relevant	J.Z. and M.A.; December 3, 2024	Kao, CC; Liao, CC; Luo, YJ	Threats Posed by Social Media and Computer and Video Games from the Perspective of Sport Education
E	Not relevant	J.Z. and M.A.; December 3, 2024	Allen, J; Quarmby, T; Dillon, M	'To a certain extent it is a business decision': exploring external providers' perspectives of delivering outsourced primary school physical education
E	Review,meta-analysis, conference paper,book, book chapter,master's or doctoral thesis	J.Z. and M.A.; December 3, 2024	Xu, F	To Construct a Curriculum Model in Dance Sports Education From Theories of Sport Education
E	Not relevant	J.Z. and M.A.; December 3, 2024	Caldeborg A.; Maivorsdotter N.; Öhman M.	Touching the didactic contract—a student perspective on intergenerational touch in PE
E	No learning outcome	J.Z. and M.A.; December 3, 2024	Sgrò F.; Quinto A.; Barca M.; Lipoma M.	Towards a method to support trail selection for the outdoor movement education process
E	No learning outcome	J.Z. and M.A.; December 3, 2024	Farias, C; Hastie, PA; Mesquita, I	Towards a more equitable and inclusive learning environment in Sport Education: results of an action research-based intervention
E	No learning outcome	J.Z. and M.A.; December 3, 2024	Sierra-Díaz, MJ; Evangelio, C; Pérez-Torralba, A; González-Víllora, S	Towards a more social and cooperative behaviour in physical education: sport education model application
E	Not relevant	J.Z. and M.A.; December 3, 2024	Luguetti C.; Kirk D.; Oliver K.L.	Towards a pedagogy of love: exploring pre-service teachers’ and youth’s experiences of an activist sport pedagogical model
E	Not relevant	J.Z. and M.A.; December 3, 2024	Luquin A.C.; de Ojeda Pérez D.M.	Training in-service teachers in physical education. A proposal to teach the sport education model; [La formación permanente del profesorado de educación física. propuesta de enseñanza del modelo de educación deportiva]
E	Not relevant	J.Z. and M.A.; December 3, 2024	Malinauskas, R; Malinauskiene, V	Training the Social-Emotional Skills of Youth School Students in Physical Education Classes
E	Review,meta-analysis, conference paper,book, book chapter,master's or doctoral thesis	J.Z. and M.A.; December 3, 2024	Vaucelle S.	Training, teaching, coaching": Physical education and sports training as a forerunner of coaching (1940-1960); [« Entraîner, éduquer, coacher » : L'avènement du coaching en France (1940-1960)]
E	Not relevant	J.Z. and M.A.; December 3, 2024	Parker, Mitchum B. ; Curtner-Smith, Mathew D.	Sport education: a panacea for hegemonic masculinity in physical education or more of the same?
E	Not relevant	J.Z. and M.A.; December 3, 2024	Hong-Min Lee ; Seung-Yeop Baek	Sport Education: Motivating Students with Disabilities in Physical Education.
E	Not relevant	J.Z. and M.A.; December 3, 2024	Aldous, D; Sparkes, AC; Brown, DHK	Trajectories towards failure: considerations regarding post-16 transitions within the UK Sport-Education sector
E	No learning outcome	J.Z. and M.A.; December 3, 2024	Hortigüela-Alcalá D.; Calderón A.; González-Calvo G.	Transcultural impact of learning to teach sport education on preservice teachers⇔ perceived teaching competence, autonomy, and academic motivation
E	No learning outcome	J.Z. and M.A.; December 3, 2024	Richards, KAR; McLoughlin, GM; Ivy, VN; Gaudreault, KL	Understanding Physical Education Doctoral Students' Perspectives of Socialization
E	No learning outcome	J.Z. and M.A.; December 3, 2024	Richards, KAR; Templin, TJ; Gaudreault, KL	Understanding the Realities of School Life: Recommendations for the Preparation of Physical Education Teachers
E	No learning outcome	J.Z. and M.A.; December 3, 2024	Song, LH; Chen, JJ	University students' conceptions of an excellent physical education teacher in China
E	No learning outcome	J.Z. and M.A.; December 3, 2024	Liang Y.; Guo H.; Yi H.	Use IoT in Physical Education and Sport in China Schools
E	Not relevant	J.Z. and M.A.; December 3, 2024	Swabey, K; Penney, D	Using discursive strategies, playing policy games and shaping the future of physical education
E	Not relevant	J.Z. and M.A.; December 3, 2024	De Luna, W; Sur, MH; Shapiro, DR	Using Paralympic School Day and Sport Education Model to Increase Awareness and Inclusion of Students With Disabilities in Physical Education
E	Review,meta-analysis, conference paper,book, book chapter,master's or doctoral thesis	J.Z. and M.A.; December 3, 2024	André M.	Using social media in the Sport Education model
E	Not relevant	J.Z. and M.A.; December 3, 2024	Segovia Y.; Gutiérrez D.	Using Sport Education to Implement Game-Based HIIT in Physical Education
E	Not relevant	J.Z. and M.A.; December 3, 2024	Pennington C.G.; Sinelnikov O.A.	Using Sport Education to Promote Social Development in Physical Education: Column Editor: K. Andrew R. Richards
E	Not relevant	J.Z. and M.A.; December 3, 2024	Walker, Nathan J. ; Kinchin, Gary D.	USING SPORT EDUCATION TO TEACH IGCSE PHYSICAL EDUCATION: THE CASE OF ONE BRITISH INTERNATIONAL SCHOOL.
E	Not relevant	J.Z. and M.A.; December 3, 2024	Scarboro, S; Pritchard, T	Using Sport Education to Teach Shot the Lifetime Sport of Golf
E	Not relevant	J.Z. and M.A.; December 3, 2024	Moy, B; Renshaw, I; Davids, K	Variations in acculturation and Australian physical education teacher education students' receptiveness to an alternative pedagogical approach to games teaching
E	Not relevant	J.Z. and M.A.; December 3, 2024	Volshoj, ES; Jensen, JO	Versatility and pedagogical models in physical education
E	Review,meta-analysis, conference paper,book, book chapter,master's or doctoral thesis	J.Z. and M.A.; December 3, 2024	Diogo J.; Rodrigues R.; Madeira R.; Correia N.	Video Annotation Tool using Human Pose Estimation for Sports Training
E	Not relevant	J.Z. and M.A.; December 3, 2024	Menéndez-Santurio J.I.; Fernández-Río J.	Violencia, responsabilidad, amistad y necesidades psicológicas básicas: Efectos de un programa de Educación Deportiva y Responsabilidad Personal y Social
E	Not relevant	J.Z. and M.A.; December 3, 2024	Ni, W; Liu, J; Yu, YF	Ways to Improve the Efficiency of PE Teaching in Colleges and Universities Based on Behavior Characteristics
E	Not relevant	J.Z. and M.A.; December 3, 2024	Guadalupe, T; Curtner-Smith, MD	We Know What We Like to Do: Effects of Purposefully Negotiating the Curriculum on the Girls in One Middle School Class and Their Teacher
E	Not relevant	J.Z. and M.A.; December 3, 2024	Mandic D.; Martinovic D.; Visnjic D.	WEB based technology in planning sports education in primary schools
E	Review,meta-analysis, conference paper,book, book chapter,master's or doctoral thesis	J.Z. and M.A.; December 3, 2024	Bessa C.; Hastie P.; Ramos A.; Mesquita I.	What actually differs between traditional teaching and sport education in students’ learning outcomes? A critical systematic review
E	Not relevant	J.Z. and M.A.; December 3, 2024	Lee, Hong-Min	What is the impact of a sport education curriculum model on students' motivation in physical education and leisure-time physical activity?
E	Not relevant	J.Z. and M.A.; December 3, 2024	Baldock, R; Pill, S	What are physical education teachers being told about how to teach sport? An exploratory analysis of sport teaching in physical education
E	Not relevant	J.Z. and M.A.; December 3, 2024	Roberts S.	What can coach education programmes learn from the teachers? Model-Based Instruction in a UK national governing body award course
E	Not relevant	J.Z. and M.A.; December 3, 2024	Fernandez-Rio, J; Iglesias, D	What do we know about pedagogical models in physical education so far? An umbrella review
E	Not relevant	J.Z. and M.A.; December 3, 2024	Bessa, C; Hastie, P; Araújo, R; Mesquita, I	What Do We Know About the Development of Personal and Social Skills within the Sport Education Model: A Systematic Review
E	Not relevant	J.Z. and M.A.; December 3, 2024	Dudley D, Mackenzie E, Van Bergen P, Cairney J, Barnett L.	What Drives Quality Physical Education? A Systematic Review and Meta-Analysis of Learning and Development Effects From Physical Education-Based Interventions.
E	Review,meta-analysis, conference paper,book, book chapter,master's or doctoral thesis	J.Z. and M.A.; December 3, 2024	Ennis CD.	What Goes Around Comes Around … Or Does It? Disrupting the Cycle of Traditional, Sport-Based Physical Education
E	Not relevant	J.Z. and M.A.; December 3, 2024	Lee, HM	What is the impact of a sport education curriculum model on students' motivation in physical education and leisure-time physical activity?
E	Not relevant	J.Z. and M.A.; December 3, 2024	Eryong X.; Li J.	What is the ultimate education task in China? Exploring “strengthen moral education for cultivating people” (“Li De Shu Ren”)
E	Not relevant	J.Z. and M.A.; December 3, 2024	Hollett, N; Brock, SJ	'What makes you the boss?' Understanding student perceptions of social status in sport education
E	Not relevant	J.Z. and M.A.; December 3, 2024	Bjorke, L; Standal, OF; Moen, KM	'While we may lead a horse to water we cannot make him drink': three physical education teachers' professional growth through and beyond a prolonged participatory action research project
E	Not relevant	J.Z. and M.A.; December 3, 2024	Kirk, D	Why research matters: Current status and future trends in physical education pedagogy
E	Not relevant	J.Z. and M.A.; December 3, 2024	Layne T.E.	Wiffle Ball: Turning a Backyard Favorite into an Appropriate Physical Education Unit
E	Review,meta-analysis, conference paper,book, book chapter,master's or doctoral thesis	J.Z. and M.A.; December 3, 2024	Sinelnikov O.	Within school, in-depth professional development for sport education: A Russian model
E	Not relevant	J.Z. and M.A.; December 3, 2024	Pesce C.; Marchetti R.; Forte R.; Crova C.; Scatigna M.; Goudas M.; Danish S.J.	Youth life skills training: Exploring outcomes and mediating mechanisms of a group-randomized trial in physical education
E	Not relevant	J.Z. and M.A.; December 3, 2024	Liang, YQ; Guo, H; Yi, HH	被撤回的出版物: Use IoT in Physical Education and Sport in China Schools (Retracted Article)
E	Review,meta-analysis, conference paper,book, book chapter,master's or doctoral thesis	J.Z. and M.A.; December 3, 2024	江娟 ; 王华倬 ; 刘昕	新中国学校体育思想发展与体教关系演变逻辑.
E	Not relevant	J.Z. and M.A.; December 3, 2024	Taggart, A. ; Alexander, K.	Sport education in physical education.
E	No learning outcome	J.Z. and M.A.; December 3, 2024	Layne, T; Simonton, K; Hastie, P; Brunsdon, J	Utilizing Sport Education During Off-Season High School Golf Team Preparation: A Case Study
E	Full article not accessible	J.Z. and M.A.; December 3, 2024	Albaloul, O; Kulinna, PH; van der Mars, H	Comparing the impact of the Sport Education model on student motivation in Kuwaiti and American students
E	No learning outcome	J.Z. and M.A.; December 3, 2024	Li, LX; Louis, M; Moosbrugger, ME	Cultivating College Students' Motivation in Physical Education Through Sport Education Model in COVID-19 Era: A Prospective Cohort Study
E	No learning outcome	J.Z. and M.A.; December 3, 2024	Simón-Piqueras, JA; González-Cutre, D; López, LMG	The Potential of Sport Education to Satisfy the Basic Psychological Needs of Children From Socially Vulnerable Backgrounds
E	No learning outcome	J.Z. and M.A.; December 3, 2024	Wang, BF; Chen, SL	Middle School Students' Team Cohesion Development Within a Sport Education Season: A Mixed Methods Investigation
E	No learning outcome	J.Z. and M.A.; December 3, 2024	Rocamora, I; González-Villora, S; Fernandez-Rio, J; Palencia, NMA	Physical Activity Levels and Body Mass Index in Sport Education. Is There a Difference?
E	Not relevant	J.Z. and M.A.; December 3, 2024	Gutiérrez, D; López, LMG; Segovia, Y; Fernández-Bustos, JG; González-Martí, I	Developing social and school facilitators for a positive school transition through a Sport Education and Service-Learning programme
E	Not relevant	J.Z. and M.A.; December 3, 2024	Alvarez-Sánchez, JL; Pérez-Pueyo, A; Hortigüela-Alcalá, D	The Attitudinal Style and Its Potential for Hybridization with Other Pedagogical Models: A Narrative Review
E	Not relevant	J.Z. and M.A.; December 3, 2024	Hodges-Kulinna, P; Wahl-Alexander, Z; Nam, K; Kinder, C	Effective Instruction and Curricular Models: What Do We Know About Student Learning Outcomes in Physical Education?
E	No learning outcome	J.Z. and M.A.; December 3, 2024	Zhou, T	The role of pre-service physical education teachers in physical education - A bibliometric and systematic review
E	No learning outcome	J.Z. and M.A.; December 3, 2024	Abellán, J; Segovia, Y	Learning to teach through the Sport Education model in special schools: from theory to practice
E	No learning outcome	J.Z. and M.A.; December 3, 2024	Aartun, I; Standal, OF	Exploring the embodied experiences of social relationships in physical education
E	No learning outcome	J.Z. and M.A.; December 3, 2024	Gerdin, G	'Level the playing field' - pupils' experiences of inclusion and social justice in physical education and health
E	No learning outcome	J.Z. and M.A.; December 3, 2024	Zhang, JL; Xiao, WS; Soh, KG; Yao, GG; Anuar, MAB; Bai, XR; Bao, LX	The effect of the Sport Education Model in physical education on student learning attitude: a systematic review
E	Not relevant	J.Z. and M.A.; December 3, 2024	Evangelio, C; Gonzalez-Villora, S; Peiró-Velert, C	Health-Based Physical Education and Sport Education: the staging of a hybridization from a collaborative approach
E	Not relevant	J.Z. and M.A.; December 3, 2024	Williams, J; Pill, S	Applying the concept of 'PE-for-sport-literacy': exploring pre-service teacher identities with a new way of teaching sport
E	No learning outcome	J.Z. and M.A.; December 3, 2024	Curtner-Smith, MD; Fletcher, T	Physical Education Teacher Education: The Past, Present, and Future Questions
E	No learning outcome	J.Z. and M.A.; December 3, 2024	Losee, T; Van Dyke, ED; France, TJ	Game Performance Improvements in Sport Education and Tactical Games Models
E	No learning outcome	J.Z. and M.A.; December 3, 2024	Pan, M; Hsu, WT	Examining students' tripartite efficacy beliefs in physical education through a teaching personal and social responsibility intervention
E	No learning outcome	J.Z. and M.A.; December 3, 2024	Fernández-Bustos, JG; López, LMG; Gutiérrez, D; González-Martí, I; Abellán, J	Impact of a service-learning and sport education program on social competence and learning
E	No learning outcome	J.Z. and M.A.; December 3, 2024	Moy, B; Rossi, T	Supporting preservice teachers to implement an alternative physical education pedagogy on practicum
E	Not relevant	J.Z. and M.A.; December 3, 2024	Saiz-González, P; Iglesias, D; Fernandez-Rio, J	Can Pedagogical Models Promote Students' Basic Psychological Needs in Physical Education? A Systematic Review and Meta-Analysis
E	Not relevant	J.Z. and M.A.; December 3, 2024	Dransmann, M; Meier, C; Gröben, B; Wicker, P	Unlocking potential? The impact of a soccer intervention on social-educational outcomes in a German prison
E	Not relevant	J.Z. and M.A.; December 3, 2024	Ferraz, R; Ribeiro, D; Alves, AR; Teixeira, JE; Forte, P; Branquinho, L	Using Gamification in Teaching Physical Education: A survey review
E	Not relevant	J.Z. and M.A.; December 3, 2024	Boardley, ID; Chandler, M; Petróczi, A; Patterson, L; Backhouse, SH	Addressing the unique needs for anti-doping and clean-sport education of para-athletes and athlete-support personnel: an international Delphi study
E	Not relevant	J.Z. and M.A.; December 3, 2024	Lisahunter; Fainu, HM; Allen, JMU	Honouring Indigenous knowledges: planetary health (curriculum plus ) obligations in teacher education, sport education, health education and health and physical education
E	Not relevant	J.Z. and M.A.; December 3, 2024	Ghorbanzadeh, B; Kirazci, S; Badicu, G	Comparison of the effect of teaching games for understanding, sport education, combined and linear pedagogy on motor proficiency of children with developmental coordination disorder
E	Review,meta-analysis, conference paper,book, book chapter,master's or doctoral thesis	J.Z. and M.A.; December 3, 2024	Indarto P.; Nasuka; Hidayatullah M.F.; Sulaiman; Setyawati H.; Raharjo H.P.; Suryadi D.	What is the learning model of physical education in the digital era? Literature review of various studies; [¿Cuál es el modelo de aprendizaje de la educación física en la era digital? Revisión bibliográfica de diversos estudios]
E	Not relevant	J.Z. and M.A.; December 3, 2024	Abellán J.; Segovia Y.	Learning to teach through the Sport Education model in special schools: from theory to practice; [Aprendiendo a enseñar mediante el modelo de Educación Deportiva en centros de educación especial: de la teoría a la práctica]
E	Not relevant	J.Z. and M.A.; December 3, 2024	Albaloul O.; Kulinna P.H.; van der Mars H.	Comparing the impact of the Sport Education model on student motivation in Kuwaiti and American students
E	Not relevant	J.Z. and M.A.; December 3, 2024	Lu R.; Gao G.; Xiang Y.	Extended ExpTODIM Framework Based on Improved GRA Approach for Comprehensive Quality Evaluation of Physical Education Institutions Under Hesitant Triangular Fuzzy Sets
E	Not relevant	J.Z. and M.A.; December 3, 2024	Zholdasbay A.	INTEGRATION OF PHYSICAL AND PSYCHOLOGICAL TRAINING OF WRESTLERS AT THE STAGE OF PREPARATION FOR THE ELITE LEVEL
E	No learning outcome	J.Z. and M.A.; December 3, 2024	Zhang J.; Xiao W.; Soh K.G.; Yao G.; Anuar M.A.B.M.; Bai X.; Bao L.	The effect of the Sport Education Model in physical education on student learning attitude: a systematic review
E	No learning outcome	J.Z. and M.A.; December 3, 2024	Boardley I.D.; Chandler M.; Petróczi A.; Patterson L.; Backhouse S.H.	Addressing the unique needs for anti-doping and clean-sport education of para-athletes and athlete-support personnel: an international Delphi study
E	No learning outcome	J.Z. and M.A.; December 3, 2024	Gao B.	Exploring the development of students’ sports interests in college smart physical education based on cluster analysis
E	No learning outcome	J.Z. and M.A.; December 3, 2024	Jia Y.; Zheng X.; Peng Z.; Xia S.	Main competencies of future coaches: investigation and effectiveness of development within the tuning project in higher education in China
E	No learning outcome	J.Z. and M.A.; December 3, 2024	Fernández-Bustos J.-G.; García López L.M.; Gutiérrez D.; González-Martí I.; Abellán J.	Impact of a service-learning and sport education program on social competence and learning; [Impacto de un programa de aprendizaje-servicio y educación deportiva sobre la competencia social y los aprendizajes]
E	Not relevant	J.Z. and M.A.; December 3, 2024	Bendíková E.; Holgado J.C.; Uvinha R.R.	PROPRIOFOOT CONCEPT IMPLEMENTED IN PHYSICAL AND SPORTS EDUCATION CLASSES WITH THE AIM OF IMPROVING FOOT HEALTH AND BODY POSTURE IN FEMALE STUDENTS
E	Not relevant	J.Z. and M.A.; December 3, 2024	Jiang H.; Leng X.	Optimizing Knowledge-Driven Competition: Analyzing Product Differentiation in the Physical Education and Sports Training Oligopoly Market Using the Hotelling Model
E	Not relevant	J.Z. and M.A.; December 3, 2024	Malinowski P.R.; Kern B.D.; Wallhead T.	Adopting Instructional Models in Physical Education: The Influence of Occupational Socialization
E	Not relevant	J.Z. and M.A.; December 3, 2024	Ferraz R.; Oliveira J.; Alves A.R.; Forte P.; Teixeira J.E.; Moriyamag S.; Valente N.; Branquinho L.	Effects of implementating a hybrid teaching model in a basketball didactic unit
E	Review,meta-analysis, conference paper,book, book chapter,master's or doctoral thesis	J.Z. and M.A.; December 3, 2024	da Cunha G.B.; Häfele C.A.; Farias V.M.; Ramires V.V.; Bergmann G.G.	EFFECTS OF MODEL-BASED SPORT TEACHING ON STUDENTS' COGNITIVE AND MOTOR SKILLS OUTCOMES: A SYSTEMATIC REVIEW; [EFEITOS DOS MODELOS PEDAGÓGICOS DO ESPORTE SOBRE DESFECHOS COGNITIVOS E DE HABILIDADES MOTORAS: UMA REVISÃO SISTEMÁTICA]
E	Not relevant	J.Z. and M.A.; December 3, 2024	Bilavych H.V.; Sultanova N.V.; Borys U.Z.; Tkachivska I.М.; Fedchyshyn N.O.; Fedoniuk L.Y.; Savchuk B.P.	Health-saving technologies as a need and lifestyle of Ukrainians
E	Not relevant	J.Z. and M.A.; December 3, 2024	Ings W.	Practical worlds: enskilment as pedagogical practice
E	Not relevant	J.Z. and M.A.; December 3, 2024	Zhang M.	A Research on the Role of P.E. in Cultivating College Students from the Perspective of Integration of Academic Learning and Physical Exercising
E	Not relevant	J.Z. and M.A.; December 3, 2024	Simonton K.L.; Wallhead T.; Kern B.D.	Relationships Between Students’ Emotional Experiences and Cognitive and Physical Achievement During a Middle School Hybrid Sport Education Tactical Model Season
E	Not relevant	J.Z. and M.A.; December 3, 2024	Liang X.	Research on the Path of Improving the Quality of School Physical Education Teaching Based on Data Mining Technology
E	Not relevant	J.Z. and M.A.; December 3, 2024	Calle O.; Antúnez A.; Ibáñez S.J.; Feu S.	Validation of two intervention programs for the learning of the alternative sport “The Rosquilla”; [Validación de dos programas de intervención para el aprendizaje del deporte alternativo “La rosquilla”]
E	Not relevant	J.Z. and M.A.; December 3, 2024	Nemec M.; Adamcak S.; Pivovarnicek P.	Movement games from the point of view of primary education teachers in Slovakia
E	Not relevant	J.Z. and M.A.; December 3, 2024	Gerdin G.	‘Level the playing field’–pupils’ experiences of inclusion and social justice in physical education and health
E	Review,meta-analysis, conference paper,book, book chapter,master's or doctoral thesis	J.Z. and M.A.; December 3, 2024	Casey A.; Kirk D.	Applying Models-based Practice in Physical Education
E	Review,meta-analysis, conference paper,book, book chapter,master's or doctoral thesis	J.Z. and M.A.; December 3, 2024	Harper R.G.	Literacy Practices in Sports and Coaching: Developing Literacy Competencies in Interdisciplinary Environments
E	Not relevant	J.Z. and M.A.; December 3, 2024	Zaitseva I.P.	EDUCATIONAL WORK OF A PHYSICAL EDUCATION AND SPORTS TEACHER IN MODERN UNIVERSITY CONDITIONS
E	Not relevant	J.Z. and M.A.; December 3, 2024	Yang M.; Meng D.	The Application of Multimedia Network Teaching Based on Big Data in Physical Education Teaching in Colleges and Universities
E	Review,meta-analysis, conference paper,book, book chapter,master's or doctoral thesis	J.Z. and M.A.; December 3, 2024	Gosset M.E.	Teaching Middle School Physical Education: A Progressive Curricular Approach
E	Not relevant	J.Z. and M.A.; December 3, 2024	Slovakova M.; Mandzakova M.; Daubnerova J.	Opportunities for the Development of Motor Skills through Music-Movement and Dance Activities of 9-10-Year-Old Pupils
E	Not relevant	J.Z. and M.A.; December 3, 2024	Williams J.; Pill S.	Applying the concept of ‘PE-for-sport-literacy’: exploring pre-service teacher identities with a new way of teaching sport
E	Not relevant	J.Z. and M.A.; December 3, 2024	Yuan G.	Application of posture estimation optimization algorithm in the analysis of college air volleyball teaching movements
E	Not relevant	J.Z. and M.A.; December 3, 2024	Damrah; Rasyid W.; Pitnawati; Komaini A.; Mario D.T.; Zulbahri	Digital-Based E-module in Tennis Learning for Undergraduate Students in Sports Education
E	Not relevant	J.Z. and M.A.; December 3, 2024	Mahardhika D.B.; Pelana R.; Sulaiman I.; Samsudin S.; Asmawi M.; Tannoubi A.; Dimyati A.; Kurtoğlu A.; Lobo J.; Gazali N.; Setiawan E.	Effect of Game-based Instructional on Learning Engagement and Game Performance of Students in Physical Education
E	Not relevant	J.Z. and M.A.; December 3, 2024	Dransmann M.; Meier C.; Gröben B.; Wicker P.	Unlocking potential? The impact of a soccer intervention on social-educational outcomes in a German prison
E	No learning outcome	J.Z. and M.A.; December 3, 2024	Labudović D.; Stojiljković S.; Orlić A.; Matić M.; Uzunović S.; Bubanj S.; Dobrescu T.; Macura M.; Popović D.	Impact of Music Selection on Motivation and Performance during Cardiopulmonary Exercise Testing
E	No learning outcome	J.Z. and M.A.; December 3, 2024	He L.; Han S.	Application of wearable nano biosensor in sports
E	No learning outcome	J.Z. and M.A.; December 3, 2024	Simón-Piqueras J.Á.; González-Cutre D.; García López L.M.	The Potential of Sport Education to Satisfy the Basic Psychological Needs of Children From Socially Vulnerable Backgrounds
E	No learning outcome	J.Z. and M.A.; December 3, 2024	Fon K.P.; Vinje E.E.	Sport Education as pedagogical framework for physical education in a Norwegian school-context; [Sport Education som pedagogisk rammeverk for kroppsøvingsundervisning i en norsk kontekst]
E	No learning outcome	J.Z. and M.A.; December 3, 2024	Deng C.; Liu Y.; Cheng L.	Research on the focus of national traditional sports culture inheritance based on weighted function algorithm
E	Not relevant	J.Z. and M.A.; December 3, 2024	Evangelio C.; González-Víllora S.; Peiró-Velert C.	Health-Based Physical Education and Sport Education: the staging of a hybridization from a collaborative approach
E	Not relevant	J.Z. and M.A.; December 3, 2024	Sullivan E.K.; Ali A.E.	Are kinesiology programs oppressive? a content analysis of Canadian university kinesiology curricula and websites
E	Review,meta-analysis, conference paper,book, book chapter,master's or doctoral thesis	J.Z. and M.A.; December 3, 2024	Baca A.; Chetouani A.K.; Wallnöfer E.K.; Kornfeind P.; Exel J.	Integration of Digital Tools in Training and Sports Education
E	Not relevant	J.Z. and M.A.; December 3, 2024	Hollett N.; Brock S.J.	‘What makes you the boss?’ Understanding student perceptions of social status in sport education
E	Review,meta-analysis, conference paper,book, book chapter,master's or doctoral thesis	J.Z. and M.A.; December 3, 2024	Bendíková E.; Talaghir L.-G.; Rus C.M.	Elimination of Pain by Enhancing Body Posture in Schoolgirls During Physical and Sports Education Lessons
E	Not relevant	J.Z. and M.A.; December 3, 2024	Zheng Y.	Exploring the development of college students’ sports interests in physical education based on cluster analysis
E	No learning outcome	J.Z. and M.A.; December 3, 2024	Yürük S.; Sönmez S.; Kazak F.Z.	VALUES DEVELOPMENT THROUGH GYMNASTIC EDUCATION IN PRESCHOOL CHILDREN
E	No learning outcome	J.Z. and M.A.; December 3, 2024	lisahunter; Fainu H.M.; Allen J.M.U.	Honouring Indigenous knowledges: planetary health (curriculum+) obligations in teacher education, sport education, health education and health and physical education
E	No learning outcome	J.Z. and M.A.; December 3, 2024	Balram R.; Pang B.; Knijnik J.	Understanding Indo-Fijian girls’ experiences in sport, physical activity and physical education: an intersectional study
E	No learning outcome	J.Z. and M.A.; December 3, 2024	Gutiérrez D.; García López L.M.; Segovia Y.; Fernández-Bustos J.G.; González-Martí I.	Developing social and school facilitators for a positive school transition through a Sport Education and Service-Learning programme
E	No learning outcome	J.Z. and M.A.; December 3, 2024	Šipl M.; Hurych E.	Analysis of University Students’ Perspectives on Physical Activity and Mandatory Physical Education
E	Not relevant	J.Z. and M.A.; December 3, 2024	Ghorbanzadeh B.; Kirazci S.; Badicu G.	Comparison of the effect of teaching games for understanding, sport education, combined and linear pedagogy on motor proficiency of children with developmental coordination disorder
E	Not in English	J.Z. and M.A.; December 3, 2024	Espejo R.A.; Sánchez Pérez A.; Benjumea J.M.C.; Vázquez-Ramos F.J.	The BigBall-X through a hybridization of models to contribute to SDG 5 and SDG 17 in Physical Education; [El BigBall-X a través de una hibridación de modelos para contribuir al ODS 5 y ODS 17 en la Educación Física]
E	Not relevant	J.Z. and M.A.; December 3, 2024	Lin Y.-N.; Hsia L.-H.; Hwang G.-J.	Developing students' creative problem-solving strategies in the context of blended sports education
E	No learning outcome	J.Z. and M.A.; December 3, 2024	Omarov N.; Omarov B.; Azhibekova Z.; Omarov B.	Applying an augmented reality game-based learning environment in physical education classes to enhance sports motivation; [Aplicación de un entorno de aprendizaje basado en juegos de realidad aumentada en clases de educación física para potenciar la motivación deportiva]
E	No learning outcome	J.Z. and M.A.; December 3, 2024	Michaela S.; Martina M.	Effect of an exercise program on the body posture of young school-aged pupils
E	No learning outcome	J.Z. and M.A.; December 3, 2024	Vors O.; Adé D.; Gal-Petitfaux N.; Joing I.; Andrieu B.	Mixed methods in sport education for the analysis of activity and experience; [Les et de méthodes l’expérience mixtes en Éducation de recherche physique pour l’analyse et en Sport de l’activité]; [Gemischte Methoden zur Analyse von Aktivität und Erfahrung in der Sportpädagogik und imSport. Datenkombination und Epistemologie]; [I metodi misti per l’analisi dell’attività e dell’esperienza in Educaz…
E	No learning outcome	J.Z. and M.A.; December 3, 2024	Fernandez-Rio J.; Iglesias D.	What do we know about pedagogical models in physical education so far? An umbrella review
E	No learning outcome	J.Z. and M.A.; December 3, 2024	Starck J.; Sinelnikov O.A.; Richards K.A.	Preservice Teachers’ Assessment Literacy Within Models-Based Practice
E	Not relevant	J.Z. and M.A.; December 3, 2024	Aartun I.; Standal Ø.F.	Exploring the embodied experiences of social relationships in physical education
E	Not relevant	J.Z. and M.A.; December 3, 2024	Oly S.P.; Gdonteli K.; Georgiadis K.	Olympic Athletes as Role Models in Physical Education
E	Not relevant	J.Z. and M.A.; December 3, 2024	Dong Z.; Sha N.	Research on the current situation and countermeasures of cultivating talents in recreational sports under the perspective of artificial intelligence
E	Not relevant	J.Z. and M.A.; December 3, 2024	Volshøj E.S.; Jensen J.-O.	Versatility and pedagogical models in physical education
E	Not relevant	J.Z. and M.A.; December 3, 2024	Rocamora I.; González-Víllora S.; Fernandez-Rio J.; Arias Palencia N.M.	Physical Activity Levels and Body Mass Index in Sport Education. Is There a Difference?
E	Not relevant	J.Z. and M.A.; December 3, 2024	Ma C.	The contemporary value and practical strategy of sports education in colleges and universities under the perspective of "five education"
E	Review,meta-analysis, conference paper,book, book chapter,master's or doctoral thesis	J.Z. and M.A.; December 3, 2024	Hafiar H.; Prastowo A.A.; Kadiyono A.L.; Sofyan D.; Purnomo E.	Analyzing Global Trends and Publication Patterns in Sports Education Information Technology: A Bibliometric Review
E	Not in English	J.Z. and M.A.; December 3, 2024	Utomo S.; Nopembri S.; Komarudin; Pambudi A.F.; Rahmatullah M.I.	TPSR­SE hybrid model of physical education: Seeing its influence on playing skills and respect; [TPSR­SE hybrydowy model wychowania fizycznego: Analiza jego wpływu na umiejętności gry i szacunek]
E	Review,meta-analysis, conference paper,book, book chapter,master's or doctoral thesis	J.Z. and M.A.; December 3, 2024	Coppola S.; Cristiana D.; Minghelli V.; Vastola R.	Ecological dynamics approach in physical education to promote cognitive skills development: A review
E	Not relevant	J.Z. and M.A.; December 3, 2024	Ferraz R.; Ribeiro D.; Alves A.R.; Teixeira J.E.; Forte P.; Branquinho L.	Using Gamification in Teaching Physical Education: A survey review
E	Not relevant	J.Z. and M.A.; December 3, 2024	Wang, YL	The Influence of Ideological and Political Education on Students' Self-Harvest in Physical Education Courses in Colleges
Explanation of how missing data were handled: A manual search of Google Scholar was performed to retrieve missing studies, including article citations and free-text searches. Moreover, all identified articles underwent reference list screening to identify any publications not initially found during the database searches.
